# Supplementary material for: Mechanisms shaping the gypsum stromatolite-like structures in the Salar de Llamara (Atacama Desert, Chile)
Source: Sci Rep. 2023 Jan 12;13:678. doi: 10.1038/s41598-023-27666-5 (PMC9837060; doi:10.1038/s41598-023-27666-5)
Supplement: Supplementary file 1 — Supplementary Information 1. [file 41598_2023_27666_MOESM1_ESM.txt]

"x1" "y1" "x2" "y2" "x3" "y3" "x4" "y4" "x" "y" "length" "width" "ar" "angle" "size"
"1" -6.97257294386319 4.92159875449236 -6.52681247450151 3.88444455036717 -6.54477799253367 4.50758139773327 -6.96765138187568 4.34542080418409 -6.74969270918235 4.40302165242976 1.12888938305757 0.452899504872573 2.49258250652138 0.405922413030544 0.511273442642678
"2" 1.26941209666426 2.32732396754165 1.62057621846029 1.01175510636962 1.703008994935 1.76160824985094 1.17946300907361 1.63587659779379 1.44499415756228 1.66953953695563 1.36163051850429 0.538431841220962 2.52888186444661 0.260847747773296 0.733145227140916
"3" -0.48412561773525 2.8522805271962 -1.00507693470867 2.51163845728066 -0.67879322643963 2.60092291314113 -0.78644270420919 2.77512271844166 -0.74460127622196 2.68195949223843 0.622436578658972 0.204777885111654 3.03956932810197 -0.99169509017904 0.127461246193918
"4" -0.42912990307087 3.10672628896824 0.15941102924485 2.26410046297592 -0.0104296328257196 2.79411404388787 -0.28068610857026 2.61554263133926 -0.13485943691301 2.68541337597208 1.0278125858542 0.323923312006816 3.17301209192555 0.609692056541106 0.332932456932182
"5" 2.25594835851516 1.57306752183055 2.54240232062281 1.31736626432771 2.46421307424861 1.52637336479708 2.32385121923989 1.37721995041505 2.39917533956899 1.44521689307913 0.383977871101585 0.204812576184438 1.87477682403547 0.842060507841277 0.0786434969781317
"6" -5.79810116766145 5.90829212716394 -6.05325378101904 5.18656886837141 -5.75540753249538 5.49994194012009 -6.08026508694861 5.62416068505076 -5.92567747434024 5.54743049776767 0.765498085161104 0.347796962720327 2.20099128863486 -0.339818321895304 0.266237908987258
"7" -5.74608066226659 4.95099375039374 -6.16294741125392 4.69103447938736 -5.89281885217603 4.73710153047911 -5.99677289568052 4.91355052936708 -5.95451403676025 4.82101411489055 0.491280682495693 0.204794268400024 2.39889859386141 -1.01320237205852 0.10061146795077
"8" -1.38996889013857 7.68852342201824 -1.97276344203162 7.43797072676425 -1.63711940326197 7.488980590192 -1.6996404026004 7.64601420617607 -1.68136616608509 7.56324707439125 0.634370666736144 0.169021986461255 3.75318430470323 -1.16476917329413 0.107222590244494
"9" 2.37075590049358 8.29475801768764 2.52938151395087 7.74155753827723 2.60471950919284 8.0747549384342 2.29311129961504 7.98663133468196 2.45006870722223 8.01815777798243 0.575493575693602 0.323829346746962 1.77715077856513 0.27924922038443 0.186361708673932
"10" -3.42337671654204 7.73401016072986 -2.691296941938 7.47223864556097 -3.04604155354015 7.67725489313837 -3.09934688255394 7.54221005185086 -3.05733682924002 7.60312440314541 0.777473551021589 0.145184597184541 5.35506910580436 1.22739149444873 0.112877184326704
"11" 0.86401203037277 1.2454025944033 1.21817820187219 0.553306721257719 1.12177009158679 0.956351877155718 0.94770977095256 0.87332823668039 1.04109511612248 0.89935465783051 0.77745120403772 0.192846882518406 4.03144294522634 0.472987456432136 0.149929041008855
"12" -8.42133285097535 6.32589382527123 -7.92225591254935 5.89675070047961 -8.11681928889619 6.19302370105087 -8.24635781584394 6.05014922302453 -8.17179438176235 6.11132226287542 0.65821091758234 0.192855765885005 3.41296986668688 0.860597936919148 0.126939770624214
"14" 7.1432976059181 9.76625750948058 6.19022205720973 9.51200464577438 6.74697561093576 9.46674659237376 6.62924278262735 9.81736974636188 6.66675983156392 9.63913107762748 0.986406366691012 0.369861615978295 2.66696062548134 -1.31009658334185 0.364833852795616
"15" 5.95054661160583 9.30741522395054 5.37655798212843 8.61848022312551 5.73535353335368 8.92470786853778 5.6181374937279 9.02930332753269 5.66355229686713 8.96294772353802 0.896713099118736 0.157098090338196 5.70798217335627 -0.694632154740666 0.140871915452799
"16" 10.9867159010263 13.3866320264771 10.1812441495631 12.9662578065022 10.6869376895738 13.0107994062089 10.5181129920876 13.3551800663836 10.5839800252947 13.1764449164896 0.908569880209976 0.383535940406739 2.3689302213671 -1.08978405723871 0.348469203431571
"17" -6.26804373120015 8.64041574490345 -6.52847001505714 8.37469253418707 -6.35403822121334 8.47337966076421 -6.43017105170525 8.55201789263234 -6.39825687312864 8.50755413954526 0.372062728631858 0.109454005820049 3.39926095755289 -0.775331161576423 0.0407237560650946
"18" 6.55829351259826 12.4257878237795 6.24296428542206 11.4099801898292 6.51131714986697 11.903922514473 6.30647193483006 11.9745131096459 6.40062889901016 11.9178840068043 1.06362477909417 0.216667012372399 4.90902960929766 -0.300990795898323 0.230452403171587
"19" 8.53332833012277 10.5045838567881 7.79903449387936 10.0327565518313 8.25466298850548 10.1590101814541 8.11135919727132 10.3952008507473 8.16618141200107 10.2686702043097 0.872816385987269 0.2762643821473 3.15935184696338 -0.99966965095515 0.241128079602812
"20" 8.75877402616414 9.82235384241455 7.96944383346336 10.062721428853 8.33307619937695 9.79290788044766 8.42771971495967 10.0777016005709 8.36410892981375 9.94253763563377 0.825117403597388 0.300108077304606 2.74940085254654 1.27519704267801 0.247624397544181
"21" 1.58037046550334 6.19167401639344 1.96392585559102 6.05299069819405 1.77989765043988 6.16568529488611 1.74835873643458 6.08609772476231 1.77214816054718 6.12233235729374 0.407857573194499 0.0856089038292429 4.76419571973517 1.22384881244272 0.0349162397596362
"22" -1.52008478731625 7.51565865749119 -1.90799244670115 7.05977625530281 -1.60579375502594 7.20805748263146 -1.80274495372828 7.38442919658304 -1.7140386170087 7.287717456397 0.598582589819083 0.264379946577849 2.26409982136382 -0.705012923022865 0.158253233118799
"23" -3.87630866364281 6.11508797441004 -5.59545249509681 5.90981267050753 -4.68603872282464 5.86520560795889 -4.71141302975634 6.16419101691976 -4.73588057936981 6.01245032245878 1.73135596097931 0.300060210997332 5.77002847270114 -1.45195345956296 0.519511034962941
"24" -2.05776496972572 3.14958817500552 -1.87145120868535 2.92919066039754 -1.9111452949757 3.09021302964821 -2.02444240390849 2.99936193229988 -1.96460808920553 3.03938941770153 0.288596399836144 0.145224504757027 1.98724313309927 0.701790208255831 0.0419112692408649
"25" -0.33932284109442 2.05505702695158 -0.63360634632703 1.75575226095991 -0.42052459517863 1.85020457689986 -0.53804407747731 1.97171701171588 -0.486464593710725 1.90540464395574 0.419745308964042 0.169044670234429 2.48304373265329 -0.776939200783031 0.0709557073362753
"26" -1.32947162206839 2.51757873877492 -1.40892758446438 2.25255763208354 -1.29177779671174 2.36583469427474 -1.44104073932167 2.4149880742997 -1.36919960326638 2.38506818542923 0.276675689123921 0.157147958320983 1.76060632336563 -0.291282419424548 0.0434790196628753
"27" 0.3076255232576 3.98319126885927 0.70324671143571 3.21857771890662 0.75390224636551 3.74116422946756 0.247296051362691 3.49702948716621 0.505436117346655 3.60088449388294 0.860900694218938 0.562362524723849 1.53086426703431 0.47748097340941 0.484138287937476
"28" -1.33655185303105 1.57647699246959 -1.41674818077805 1.07970660618652 -1.25500237691343 1.31624899616267 -1.49142201235919 1.36065747694622 -1.37665001690455 1.32809179932805 0.503202014773327 0.240554270778568 2.09184402814668 -0.160054522310911 0.121047393718104
"29" 0.36235711307448 1.41508329711686 0.86187545427094 1.35420243952765 0.61221152909873 1.45880097440686 0.59084602217522 1.31518465995441 0.61211628367271 1.38464286832225 0.503214717603192 0.145196868640487 3.46574084079713 1.44951536636079 0.0730652012497907
"30" 0.96530449781906 4.69014652508359 1.14716868463105 3.89776639249821 1.22892488692045 4.34685456747019 0.88077181513274 4.27616371184253 1.05623659122506 4.2939564587909 0.812982691673575 0.355257313034636 2.28843337447163 0.225608978297189 0.28881804658762
"31" 2.18284456526802 3.06131168643016 1.94116881861019 2.77843628835759 2.14437302262623 2.85639869495137 1.99223981189505 2.99352859796539 2.0620066919391 2.91987398739387 0.37205598685861 0.204814853240708 1.81654787712761 -0.707016399348013 0.0762025923457728
"32" 0.95825086656889 3.79090000812461 1.37232035288016 2.82420203652204 1.34269244567022 3.40264833114087 0.97539244881095 3.25615518222286 1.16528560972452 3.30755102232333 1.05164561892046 0.395435873907179 2.65945931644865 0.40469107562355 0.41585840435847
"33" -5.53365789926935 4.711316646487 -6.06385264976657 3.4701083982605 -5.52797445411414 3.99879613930505 -6.03932128224058 4.23262542547427 -5.79875527451796 4.09071252237375 1.34970529706314 0.562273699994387 2.40044180810274 -0.403698923623731 0.758903791281716
"34" 0.84030620344608 2.07205702490197 0.38435027424952 1.51765103956734 0.71435802250762 1.72690231175649 0.53254441393225 1.88436905237023 0.6123282388478 1.79485403223465 0.717817390388642 0.240524349417503 2.98438553987169 -0.688264418016493 0.172652560823798
"35" -2.6180692306738 2.77428804380333 -2.72671311509073 2.44344846944323 -2.55527164246975 2.57453924808968 -2.7815583655192 2.65624282601073 -2.67239117288227 2.60886825662328 0.348221650079332 0.240585027949703 1.44739534727876 -0.317293548158516 0.0837769154170278
"36" 4.48991016690156 6.42322137086754 3.80179460840087 6.18030072021963 4.22422048332405 6.11034911994995 4.09889692087305 6.49800305900033 4.14585238765121 6.30176104554358 0.729735201536777 0.407408359961703 1.7911640340551 -1.23143091306654 0.297300221664421
"37" 2.96333207204906 6.38990423465477 2.69101955487771 5.9386551974684 2.92568818300535 6.11483706249162 2.74302308941528 6.23144104126193 2.82717581346339 6.16427971606158 0.527048195680263 0.216709538971721 2.43204889909825 -0.542962615378487 0.114216371501747
"38" -0.31518605603048 5.70726218551911 0.16333005355171 5.36784268599895 -0.0311944195454399 5.61831259984504 -0.13967081537553 5.47348981658285 -0.0759280012393848 5.53755243575903 0.586671342221683 0.18094409911377 3.2422794945792 0.953844829016792 0.106154717494168
"40" -6.84090407282267 9.99839336086173 -7.33385973402347 9.33669706742991 -6.98568028987124 9.61003882898168 -7.16527827211827 9.75146207804846 -7.08738190342307 9.66754521414582 0.825134697277558 0.228595648698326 3.60958181827193 -0.640285571161064 0.188622201387661
"41" 7.89780014912002 16.8783487625616 7.51276549940542 16.0950639931045 7.86987232328292 16.4217703546232 7.56171988308958 16.5829954915163 7.70528282426272 16.486706377833 0.872803936485341 0.347780780324771 2.50963821425176 -0.456876119108387 0.303544434101404
"43" 6.68648517667809 13.8234723243815 7.02362378762911 12.9413501780859 6.99134710271434 13.4520462828285 6.70836245725548 13.3521644961627 6.8550544821536 13.3824112512337 0.944352648102985 0.300094453252704 3.14685139251062 0.365059627653797 0.283394991610209
"44" 2.13242470994265 5.28545237010099 2.2523909512147 4.75999350516684 2.35693751702265 5.06731272842354 2.02749281607237 5.00168464461958 2.19240783057868 5.02272293763391 0.538979515179221 0.335917931001009 1.60449760324822 0.224460404761125 0.181052883590931
"45" 1.40799913968506 6.45259450124357 0.89177561736166 6.02531105609973 1.25505602187087 6.12844052189044 1.06960948634877 6.36442283345579 1.14988737852336 6.23895277867165 0.670117801206598 0.3001300866439 2.23275783077917 -0.879385845896337 0.201122513737756
"46" 0.307396035542 5.35097790659707 -0.1122302764786 4.84389310399717 0.23047119158966 5.00034302412838 -0.01371806073085 5.21325248563575 0.0975828795317002 5.09743550529712 0.658195441163026 0.323973501614264 2.03163356843517 -0.691301725487118 0.213237881820131
"47" -0.90506933100154 7.37592947176275 -0.89398892588014 6.45549461881594 -0.7233774605774 6.93318776886696 -1.07111770857182 6.93775866667086 -0.89952912844084 6.91571204528934 0.920501544755288 0.347770287951623 2.64686655716642 0.0120376470740082 0.32012308727946
"48" -3.51848152115589 2.55874030271798 -3.81837720464182 2.28231522125025 -3.6416210853932 2.40264603505231 -3.6817572297511 2.44961799793171 -3.66842936289885 2.42052776198411 0.40785812072084 0.0617841029769144 6.60134405242131 -0.826100565388451 0.0251991481305872
"49" -3.73771461295517 2.90213503498723 -4.09273090538147 2.7908168697726 -3.89067857991555 2.78967177154135 -3.92401430516822 2.90637666606352 -3.91522275916832 2.84647595237991 0.372059540658303 0.121372579207795 3.06543325590306 -1.26694796274613 0.0451578260685657
"50" -4.08948237035837 4.8278253932047 -4.29616276495594 4.43532058401207 -4.12410600848768 4.60403971179981 -4.25081333104479 4.6749603627315 -4.19282256765715 4.63157298860838 0.443595323183586 0.145204973462228 3.05495956926695 -0.484675254467129 0.064412247130841
"51" -2.26869083356825 5.18713188893241 -2.50645535261725 4.78468467156892 -2.29950533670067 4.94269252709808 -2.46304432761855 5.04495158449894 -2.38757309309275 4.98590828025066 0.467435267477988 0.192877983116142 2.42347654162539 -0.533624941311443 0.0901579716285086
"52" 2.88704798829005 4.23703236527157 2.27464901289502 4.12569273573389 2.6235086955469 3.99143162976602 2.56537061736141 4.37058731507121 2.58084850059254 4.18136255050273 0.622437963310778 0.383587108535141 1.6226769603592 -1.39095173995968 0.238759178588884
"53" -0.60789369212233 7.03259929294357 0.19327436226884 7.01807605052518 -0.21999911193241 7.12336476034767 -0.22894934681537 6.93072704805355 -0.207309664926745 7.02533767173437 0.801299679238221 0.192845520825277 4.15513762419309 1.55267072651924 0.154527053979822
"55" -3.6762449776173 6.88320466236537 -3.20444019348292 6.32649013224972 -3.36480590155577 6.68566230544739 -3.53372389195021 6.54994409959297 -3.44034258555011 6.60484739730754 0.729747094803383 0.216685760674851 3.36776672602132 0.703029624131089 0.158125804337734
"56" 2.56542419124187 6.20347635830687 2.23066503089169 5.42329668067721 2.53807076673768 5.76912418333297 2.27621170922693 5.8894609750493 2.39804461106678 5.81338651949204 0.848966445052264 0.288185893896627 2.94589868217766 -0.40532099891722 0.244660153855628
"57" 1.79143717809999 4.47220617396196 1.66728965995098 4.05876099854972 1.88222971328593 4.22433191863618 1.58612807959041 4.32298805902235 1.72936341902549 4.26548358625584 0.431682197147643 0.312104488133465 1.38313357724944 -0.291709663782326 0.134729951177095
"58" -2.61925498407145 1.35697509512931 -2.45049997542468 1.03882831781408 -2.46717205736187 1.24030074547558 -2.60780307899366 1.17020229179069 -2.53487747974807 1.19790170647169 0.360132787815047 0.15713331109034 2.29189333131278 0.487695235697466 0.0565888573815732
"59" 3.23284439776756 2.63766820264671 2.77758951609661 1.61089435912306 3.24542405576383 2.03712748339232 2.79117395850641 2.25247642873802 3.00521695693209 2.12428128088488 1.12317475622877 0.502710969762827 2.23423562202884 -0.417338282701366 0.564632270916892
"60" -4.96261084493532 3.14415112155615 -5.43095639597205 2.90242593340155 -5.13352342593762 2.91867132331928 -5.23838028160439 3.13516496569393 -5.19678362045368 3.02328852747885 0.527047077370016 0.240550321905761 2.19100549604126 -1.09433151707713 0.126781344120848
"62" -3.36271365830809 2.25697331809098 -2.9433528218494 1.34478087218265 -3.02213369450859 1.88044005149951 -3.29797220484031 1.76226093912599 -3.15303324007875 1.80087709513681 1.00397139875972 0.300088630879971 3.34558292267089 0.430914608055016 0.301280402496454
"63" 2.40699040597762 7.32868707178633 2.93355589384245 6.95398045251994 2.72855312666233 7.2421431485967 2.59133384914928 7.0592907871464 2.67027314991003 7.14133376215313 0.646278781589164 0.228613464627862 2.82694977148953 0.952324178547841 0.147748031374572
"64" -8.26598693258646 8.75543754228348 -7.88823978831611 8.1310585993434 -8.00019321725256 8.50501600006136 -8.1678508974886 8.40971627799676 -8.07711336045129 8.44324807081344 0.729754732352847 0.192850031806376 3.78405295305075 0.544085381247007 0.1407332233451
"65" 10.6595960871641 12.2089442393853 10.0567379565578 11.6631910108016 10.4704186912138 11.8324096755731 10.2746814638042 12.0599018911734 10.358167021861 11.9360676250935 0.813194018760342 0.300109597235257 2.70965682621231 -0.835073732047317 0.244047329444286
"66" 9.74654989613476 12.0210494069477 7.70673739657478 12.0415848798062 8.75790976954289 11.9394144747402 8.78275137343406 12.1197234275831 8.72664364635477 12.031317143377 2.03991586566865 0.182012152778803 11.2075805627536 1.56072933331383 0.371289478197985
"67" -7.23545294086675 6.1633462721037 -7.97320217203914 6.08723798181914 -7.57905825084986 6.00528805231248 -7.59759703347508 6.24509427649277 -7.60432755645295 6.12529212696142 0.741664614192623 0.240521748739761 3.08356569864743 -1.46799716105318 0.17838646998401
"68" -0.24882958945087 6.27764147874502 0.12039593772702 5.67600712214106 0.0438693138042501 6.05700522202172 -0.1848686215641 5.92444130877013 -0.0642168258619247 5.97682430044304 0.70589757682404 0.264375176923157 2.67005996946989 0.55043522095341 0.186621796762483
"69" 1.91495397948658 5.0199472663283 1.73321052782007 4.55071337315891 1.9795140092743 4.73175871945001 1.68079660344983 4.85726512316253 1.82408225365333 4.78533031974361 0.503200883070131 0.324012261983017 1.55303036987071 -0.369527371444707 0.163043256355405
"70" 2.10160972536747 4.70480097402749 2.40667278749012 4.30706297564753 2.33885879307484 4.58639002021821 2.15891064146037 4.44463532455799 2.2541412564288 4.50593197483751 0.501257406156701 0.229075819350682 2.18817249056457 0.65428948918187 0.114825951020944
"71" 1.88283560899939 6.84958776116745 1.5852309778742 6.28937560289404 1.89922892220513 6.49162911794 1.58617481965836 6.66886084914186 1.7340332934368 6.56948168203075 0.634354931205325 0.359741515071824 1.76336315000695 -0.488322705346866 0.228203804045087
"72" -4.88513733009091 9.99989778924627 -4.06229643444102 9.20074665905766 -4.36526471236809 9.74080341678482 -4.61395588244372 9.49773579236101 -4.47371688226596 9.60032222415196 1.14704388252396 0.347748714040213 3.29848490077039 0.800002477616172 0.398883035095401
"73" 7.30291884300307 11.9425186304289 8.26332826276816 11.432348742623 7.80545453308396 11.7725820676353 7.7207127705057 11.6263473999857 7.78312355288562 11.687433686526 1.08750152551501 0.16901403594802 6.43438587461146 1.08250104311451 0.183803021926921
"74" 2.3064046831296 6.8407330258053 2.14877851809525 6.64304627617955 2.29647341500927 6.69076942349865 2.16736057707523 6.79993049780051 2.22759160061243 6.74188965099242 0.252836031611458 0.169074732181121 1.4954099193285 -0.67312496286287 0.0427481843304447
"75" -4.95024891942726 4.76921888458714 -4.37602637563555 4.64892217298058 -4.65970574299709 4.77739275289937 -4.69081642704078 4.64780047821683 -4.66313764753141 4.70907052878386 0.586688016429494 0.133274274783475 4.40210998996363 1.36428791888846 0.0781904199137964
"76" -0.61402203050801 3.50614963122322 -0.78917205670927 3.11160073643232 -0.64224742809102 3.29089260132445 -0.75182525796871 3.34307142114689 -0.70159704360864 3.30887518382777 0.43167854018821 0.121366923165937 3.55680550291288 -0.417790288462872 0.0523914962194063
"77" 0.21951795422395 8.28480278441659 0.46050521098816 7.53313967025246 0.47511633008366 7.96623949224691 0.19854995853928 7.88520692517261 0.340011582606055 7.90897122733452 0.789349285878981 0.288193051262301 2.73896016028696 0.31025201753539 0.227484979209182
"78" 1.21536027727768 7.12303774035294 0.90939156782983 7.23071786997822 1.04057253675332 7.10007863114701 1.09652831514819 7.24691750946034 1.06237592255376 7.17687780516558 0.324363779539732 0.157139127272911 2.06418213699503 1.23240153325553 0.0509702412358166
"79" -7.75469066932323 9.76160424484449 -7.93662870410524 9.11665763924809 -7.69055136701411 9.40615524236423 -7.98862287725581 9.49850785269372 -7.84565968671424 9.43913094204629 0.670117581153234 0.312050684749192 2.14746390219216 -0.274952954272991 0.209110650061339
"80" 1.65245481707959 8.13643025681787 1.49086165731671 7.74903823600234 1.6809557069086 7.90359715595955 1.47233446943796 7.99717713773861 1.57165823719815 7.94273424641011 0.419743882711461 0.228648275116062 1.83576229690951 -0.395186564713885 0.0959737147724942
"81" 5.55299439663759 5.92458638352181 4.29544702426267 5.77599366272744 4.96542679447508 5.69586654237719 4.93750730027241 6.00660124093402 4.92422071045013 5.85029002312462 1.26629585423002 0.311986459712176 4.05881670441162 -1.45318094974019 0.39506716050943
"82" -7.44795203928827 6.97028032571001 -9.00836183905011 7.08094783440791 -8.22027287265166 6.75741252237479 -8.16966011926045 7.28146093387647 -8.22815693916919 7.02561408005896 1.56432926223164 0.526486835925907 2.97125997363358 1.49999280048237 0.823598763618645
"83" -1.0716778939699 3.86468975031747 -1.62048701360566 3.69353565890398 -1.30426338614207 3.67711091818474 -1.36343921419674 3.88545647618164 -1.34608245378778 3.77911270461072 0.574878398274761 0.216586357287333 2.65426874284654 -1.26849050783099 0.124510818165507
"84" -1.5417802697581 8.22376854718809 -0.84311337160902 8.05909677494957 -1.17189945886362 8.28052858908695 -1.24202802946783 8.01329233750999 -1.19244682068356 8.14143266106883 0.717810718185116 0.276284691164556 2.59808357516843 1.33932654935677 0.198320112588383
"85" -2.31909028106996 10.0525464035886 -2.77874643221237 9.51682732476835 -2.3947752761812 9.66565112471411 -2.67916967965521 9.92303414201809 -2.54891835664117 9.78468686417848 0.705888595101997 0.383570325134569 1.84031075619406 -0.70913005204168 0.270757917932057
"86" -1.48946779607612 9.07954849937664 -1.08969543456696 8.49774763196682 -1.22113401548728 8.85103319116456 -1.37302246606864 8.75271157325613 -1.28958161532154 8.78864806567173 0.705910894054929 0.180934358174829 3.90147510498165 0.602035509037674 0.127723534544448
"87" 4.03936943900243 6.03926227765219 3.34441367550176 5.64040599472803 3.76768880208017 5.73574885941329 3.64772348357341 5.95785561617996 3.6918915572521 5.83983413619011 0.80128013057287 0.252434326203546 3.17421225006766 -1.04976620411059 0.202270609861451
"88" -5.17650456267187 6.86696649408904 -5.39744707048417 6.42817259507843 -5.1746878250436 6.59934238687526 -5.3866884697276 6.7130220422011 -5.28697581657802 6.64756954458373 0.491279632762567 0.24055630813062 2.04226460149948 -0.466461467152277 0.11818041471713
"89" -3.52646858967724 3.36116279634056 -3.16331747929591 3.20347728011263 -3.32672487585939 3.34152516073587 -3.37793837620121 3.23149175227312 -3.34489303448657 3.28232003822659 0.395908387129222 0.121367926550602 3.26205117267251 1.16114678585065 0.0480505800498666
"90" -6.71608171903165 6.55379483926837 -6.50991966443227 5.68116710528205 -6.34403864171473 6.1929067238336 -6.88301870620279 6.08120642680163 -6.61300069173196 6.11748097227521 0.896650408397131 0.550432980727521 1.62899106665448 0.23200028450955 0.493545956964582
"91" -3.52566574375471 8.97463967463861 -4.33083631265137 7.7745609342914 -3.78221598544458 8.30835269075609 -4.03597741645351 8.48983406370683 -3.92825102820304 8.37460030446501 1.44516041602679 0.311978128393299 4.63224913704505 -0.590949336797394 0.450858441820118
"92" -0.80469278165933 5.23637117974321 -1.360878018954 5.09134528112994 -1.06000899194145 5.11870162103751 -1.08133086142813 5.21387322583431 -1.08278540030667 5.16385823043657 0.57478215825921 0.0975307975872507 5.89334007798933 -1.3157248796319 0.0560589623339421
"93" -2.65526535120389 5.54103472461552 -3.04265103302308 5.23887742364426 -2.79686792432536 5.33721218761472 -2.88313646225627 5.45400336737821 -2.84895819211348 5.38995607412989 0.491290851745435 0.145197934927756 3.38359393327378 -0.908375699832094 0.0713344171223354
"94" -2.71042407436276 5.80313973250958 -3.15259425120879 5.34829011865527 -2.83245415375965 5.49395429000761 -3.00898767259882 5.67442352316932 -2.93150916278578 5.57571492558242 0.634352139206186 0.252454406560304 2.51273942035413 -0.771264035266001 0.160144992853557
"95" -7.22893340349175 7.09450432639081 -7.34886003272338 6.58127113866364 -7.12154767611421 6.805507062663 -7.44637998156936 6.89110245000156 -7.28889671810756 6.83788773252722 0.527058536960983 0.335920521851443 1.56899773213042 -0.229550140304401 0.177049778782192
"96" -5.30279914167615 5.77668629837816 -5.75798745051212 5.30122119855337 -5.35023299539013 5.37598130200242 -5.68610791271002 5.71742786276992 -5.53039329609414 5.53895374846576 0.658227512074927 0.478954814094813 1.37429981431322 -0.763613916732378 0.315261235677938
"97" -6.01303362489952 7.81464353151566 -6.50344191896352 6.84409868515318 -6.04437243257099 7.2409915642616 -6.44520123997651 7.45637308723406 -6.25823777193152 7.32937110833442 1.08740865992852 0.455030694881201 2.38974792725229 -0.467872033910425 0.494804318147109
"98" -7.62827896599417 4.18636930111194 -7.98556567560958 3.86678191332469 -7.74764280201277 3.97270694336839 -7.84936051715024 4.09245451601353 -7.80692232080187 4.02657560721831 0.479364048819354 0.157117709782159 3.05098673780305 -0.841036889146151 0.0753165815023999
"99" -4.5624666223877 3.54940650092485 -5.00381987111047 3.33362195686863 -4.72788315982912 3.34620791374101 -4.81811274132111 3.54324599948812 -4.78314324674909 3.44151422889674 0.49127961448822 0.216714984740569 2.26693883247775 -1.11605539205657 0.106467654157167
"100" -6.41010415638638 7.93699272722197 -6.74478331699794 7.1958438682403 -6.46587452582501 7.5318392933577 -6.67163612703535 7.63143133172249 -6.57744373669216 7.56641829773113 0.81321077939086 0.228596611169757 3.55740522674225 -0.424157169835408 0.185897228335468
"101" -5.45851740254626 8.74166053614309 -5.85466476754082 8.37618298735816 -5.59961212042298 8.51132113492724 -5.69514690691515 8.62065729391282 -5.65659108504354 8.55892176175063 0.538986617141811 0.145193977464027 3.71218301582343 -0.825645342616652 0.0782576107427002
"102" -4.56162527441778 7.77913790362344 -5.14553484774299 6.77800235814489 -4.70135440665258 7.21356588322318 -4.97670084236335 7.38416160802235 -4.85358006108039 7.27857013088417 1.15897487903814 0.323911347406014 3.57806198615633 -0.528010232609981 0.375405114678964
"103" 2.17452552859024 3.84756020414441 2.05481391704459 3.40804894204799 2.18198537716916 3.61778031965614 2.0543526815071 3.65617607518346 2.11466972281742 3.6278045730962 0.455522797945882 0.133282928556052 3.41771300256441 -0.265923566578192 0.060713412534274
"104" 1.33807502177293 5.62333804648143 1.20170245496721 5.26439005175559 1.33539539161123 5.42597568228864 1.21203538008348 5.47645939564676 1.26988873837007 5.44386404911851 0.383980650417285 0.133290276309083 2.88078516340444 -0.363079645681464 0.0511808869914613
"105" -4.91386279959405 8.26687275941457 -5.75741723505654 7.507314197961 -5.21083002725182 7.7784582134336 -5.42112044014479 8.02482741182457 -5.33564001732529 7.88709347868778 1.13512699459834 0.323913321230394 3.50441590449731 -0.837745774758324 0.367682754838624
"106" 2.81253712508317 3.65453854124919 3.46989063096546 3.02733133606867 3.29502474960647 3.5215080297227 2.9639281784264 3.19211228882643 3.14121387802432 3.34093493865893 0.908571686729286 0.467040141281027 1.94538243380365 0.808862035410228 0.424339448933987
"107" -7.86501878762215 5.00699160153647 -7.02703003106641 4.87090765966537 -7.4369503099379 5.0855243171997 -7.49036689234948 4.8023321966581 -7.44602440934428 4.93894963060092 0.848966427692528 0.28818589211372 2.94589864016494 1.40980816696165 0.244660147339169
"108" -5.12289061547551 8.872970718954 -4.51924460379253 8.24308927309601 -4.71736138879024 8.67879033032274 -4.94740320488677 8.46742456153167 -4.82106760963402 8.55802999602501 0.872432887537442 0.312401545082014 2.792665085278 0.764132743497124 0.27254938204706
"109" -5.24554461794254 8.66673531120077 -5.47524616099503 8.11397844117347 -5.24399767548761 8.35260295072593 -5.46372900704985 8.4504669840378 -5.36039538946878 8.39035687618712 0.59858412628725 0.240539450166042 2.48850708635966 -0.393844548220229 0.143983096615256
"110" -6.86261763611484 5.83305413828195 -7.03906402718786 5.31118330575716 -6.83248291678613 5.54135103250884 -7.05833644833886 5.62413274799727 -6.95084083165135 5.57211872201955 0.550892452991333 0.240546523845279 2.29017008512528 -0.326037605190286 0.132515264579664
"111" -3.93910692051736 8.95003832405809 -4.60317292870754 7.8999353157004 -4.13562353688834 8.36592233214953 -4.37463049921998 8.52688426696041 -4.27113992461245 8.42498681987924 1.24245723926239 0.288154598264648 4.31177307856558 -0.563889958616509 0.358019766640656
"112" 0.96942049908181 6.53130676830946 0.2344384671598 6.31732374294093 0.66425035606529 6.25248006312711 0.57254971284671 6.60031302897306 0.601929483120805 6.42431525562519 0.765498087779503 0.359717639400531 2.12805268336355 -1.28748721500832 0.275363165101663
"113" 4.01108808707198 8.69204531877719 3.51649442386756 8.50994058443953 3.8039432205717 8.51799780986974 3.74575542004783 8.68933740385334 3.76379125546977 8.60099295160836 0.527053152869953 0.180950481061174 2.91269274211971 -1.21800887069588 0.0953705215566267
"114" -4.86683753030239 11.6390673584263 -5.25662011502247 11.1847853789595 -4.9359482506715 11.3155152761371 -5.1673903564089 11.5248427633898 -5.06172882266243 11.4119263686929 0.598583812192907 0.312063207103478 1.91814926773608 -0.709131143106269 0.186795984153144
"115" -5.04278220452585 9.84070785800721 -5.91926230974359 9.17708877580582 -5.37715329526465 9.40426985902243 -5.544764048205 9.63867243653153 -5.48102225713472 9.50889831690651 1.09936693651588 0.288163031709726 3.81508665422186 -0.922740578621093 0.316796909387851
"116" -1.78997562065798 9.73429627656089 -1.41934073666724 9.39392671662092 -1.55722344230357 9.62871751084891 -1.66645122317451 9.51578176482773 -1.60465817866261 9.5641114965909 0.503211341848093 0.157115215187296 3.20281737989677 0.827939478592965 0.0790621582591513
"117" 2.49485310787417 9.41381716316825 2.31291978053248 9.1169169630414 2.47974086035915 9.22508359057566 2.3379125708237 9.31708706129028 2.40388644420333 9.26536706310483 0.348208937899335 0.169055914821361 2.05972644179461 -0.549760718561995 0.0588667805455466
"118" 5.45748742683822 6.60530115042214 4.90731254770621 6.63395147473449 5.18921462899898 6.55765566249491 5.19910544255406 6.6786117233347 5.18239998727222 6.61962631257831 0.550920356050786 0.121359782657438 4.53956281057182 1.51876838172396 0.0668595746718819
"119" 5.03154651157746 8.6032652811951 4.73142388132383 8.16996301252007 4.92273440303614 8.3699438101504 4.85413861244567 8.42117861433435 4.88148519645065 8.38661414685759 0.527090551261626 0.085617683024591 6.1563281397166 -0.605769497746282 0.0451282717431748
"120" -2.94246636536755 8.85491241620326 -3.60388594957306 8.74710597472053 -3.24839095593581 8.72434069971914 -3.269211469655 8.88005778372917 -3.27317615747031 8.80100919546189 0.670147815930007 0.157102845436096 4.26566313340647 -1.4092246156159 0.105282128745389
"121" -4.74115507902063 2.72260666133925 -5.04623583416471 2.55473197077914 -4.86444620411347 2.59831259736346 -4.90917473734514 2.68499025465309 -4.89369545659267 2.63866931605919 0.348218579185451 0.0975379821314493 3.57008184479525 -1.06775112080118 0.0339645375544292
"122" 5.54139475549953 9.71257234887597 5.03512273526579 8.98694206172535 5.36292934059858 9.31759392690269 5.23718563909902 9.4117656152072 5.28825874538266 9.34975720530066 0.884788490036938 0.157098011906367 5.6320794852852 -0.60918045749229 0.138998512742439
"123" -0.31891343937204 8.24417770818909 -0.75168288464585 8.01164462641071 -0.48733894056982 8.05637570059028 -0.56353930678223 8.20726134602279 -0.535298162008945 8.1279111672999 0.491285077001075 0.169035421756776 2.90640311891541 -1.07774498937794 0.0830445801936866
"124" -1.90837039264116 11.0359170589318 -1.60121305451251 10.5082574923949 -1.71251269755429 10.8097449994997 -1.80888512758181 10.7578763090552 -1.75479172357683 10.7720872756633 0.610549136863054 0.10944407849601 5.57864020834451 0.527163237468383 0.0668209876605112
"125" 2.14359961157911 8.65851934339386 2.51325467931279 8.18771395418878 2.44749212587128 8.52770813588346 2.19709195435834 8.34147386639213 2.32842714544595 8.42311664879132 0.598583815021537 0.312063213190339 1.91814923938644 0.665623158153637 0.186795988679352
"126" 5.35607814265558 10.2293834720879 4.91575849804489 9.5598935163902 5.21555731792219 9.85978080137465 5.07722263114809 9.95688416849913 5.13591832035024 9.89463849423908 0.801310295834427 0.169013459439775 4.74110345111279 -0.581765129336917 0.135432225183686
"127" 4.03942726562727 7.71228708894318 3.58151151668885 7.06943764800934 3.94657308555573 7.30917917163205 3.69766824850853 7.49746624618497 3.81046939115806 7.39086236847626 0.789266898352379 0.312098766978003 2.52890104627682 -0.618947928461519 0.24632922579233
"128" 4.79491374409653 10.1238826466094 3.89808312028064 9.69981170852217 4.43466477067248 9.7651562359139 4.29887341226536 10.0723260514341 4.34649843218859 9.91184717756581 0.992038975214294 0.335846078709804 2.95385010605257 -1.12909948700874 0.333172399753013
"129" -7.56513802886178 8.99832148292094 -7.80447120878355 8.37239958280211 -7.52214242209791 8.63387240285865 -7.83267253422856 8.76191437836035 -7.68480461882266 8.68536053286152 0.670118344816671 0.335892390551277 1.99503877928539 -0.36521552843195 0.225087652792737
"130" -3.78861567031916 5.50781034637451 -3.24381440117948 5.16013445122901 -3.47316673775005 5.42250956188484 -3.58113097209737 5.262705015469 -3.51621503574932 5.33397239880176 0.646287049940993 0.192856861307487 3.35112292899223 1.00278236488619 0.124640891955295
"131" -2.89591392635985 10.0396607218513 -3.32728642534529 9.51134956265894 -3.01900221694322 9.71517996322482 -3.1832639069375 9.85650521194312 -3.11160017585257 9.77550514225512 0.682051987613935 0.216690398322275 3.14758749300717 -0.684728565412012 0.147794116872563
"132" -2.35476600536397 9.2090893131775 -2.18447527455326 8.68515840045608 -2.20264689020693 8.97924044864045 -2.34190058434282 8.93813762071411 -2.26962063995861 8.94712385681679 0.550910640943836 0.145193091412898 3.79433095323498 0.314254658856702 0.0799884190508967
"133" -6.6660585457937 8.84220012072661 -7.07335747582427 8.61282282937298 -6.8293466782868 8.6726783609909 -6.89164820659372 8.79050271691735 -6.86970801080898 8.72751147504979 0.467446638872049 0.133281879034101 3.5072032466803 -1.05790037532913 0.0623021663770414
"134" -1.4645472221989 4.61252523405868 -1.20033150237795 4.12912754898488 -1.23499166328997 4.4342621187308 -1.43830464662295 4.32969737845866 -1.33243936228842 4.37082639152178 0.550893155280778 0.22862623230928 2.4095798181879 0.500214039265902 0.125948626496815
"135" 2.65871652434524 5.48618772227034 2.34200622511834 5.15877347941354 2.61770919593971 5.21619493005077 2.39979363912022 5.43961072968188 2.50036137473179 5.32248060084194 0.455527716019436 0.312092629564936 1.45959139328107 -0.768781876034851 0.142166842732215
"136" 4.84010242961948 8.99603049742725 4.93721188164551 8.53878554536102 4.95898601311157 8.79067247898389 4.81622059524378 8.76419375573416 4.8886571556325 8.76740802139413 0.467443249884779 0.145200162960999 3.21930251559246 0.209270091610344 0.067872836058289
"137" -4.31040693105445 7.12494472175189 -4.20714965558437 6.71809084543271 -4.13012645020148 6.95961433581769 -4.38813216022188 6.90175879766527 -4.25877829331941 6.9215177835923 0.419752476601922 0.264412952969473 1.58748832796547 0.248546754925406 0.110987991854564
"138" 1.23624918261561 8.605079919198 0.66520458898902 8.23206308377875 1.00463831781742 8.35865104865161 0.92256595474221 8.49259449601175 0.950726885802315 8.41857150148837 0.682080264643648 0.157088255039859 4.34201948752044 -0.992161937270658 0.107146798569996
"139" -3.73951812428095 10.131033034481 -4.06602708089462 9.23218204949615 -3.80489280871223 9.66470218766074 -3.98401307938065 9.73613787535835 -3.90277260258779 9.68160754198856 0.956316470608516 0.192839645408194 4.95912792509149 -0.348431033764427 0.184415729090162
"140" 6.59959433385965 11.2203519762279 5.50383557363476 9.98962869541593 6.22122992647734 10.4939029956639 5.93349932527768 10.7650819157366 6.05171495374721 10.6049903358219 1.64783708373798 0.395381974245809 4.16770918016995 -0.727450833949691 0.651525079403779
"141" 1.52642820109148 8.74770301723657 1.25697865015952 8.4258579036263 1.45730140588355 8.54101594930741 1.33940333572118 8.64488247721686 1.3917034256255 8.58678046043143 0.419746754189049 0.157124824798553 2.67142225760442 -0.697017409462233 0.0659526352117154
"142" -2.68488709327182 8.52725212934928 -2.44472850648485 8.25888574438686 -2.49072098744244 8.4660183875904 -2.64695971468293 8.33358148161358 -2.56480779987834 8.39306893686807 0.360134229677371 0.204817172020418 1.75832048711945 0.729985111634104 0.0737616744702708
"143" 3.12172098952276 9.04977805836292 3.39375911106773 8.77878932155383 3.30516987192611 8.97097006442825 3.20013192691453 8.87070582498322 3.25774005029525 8.91428368995837 0.383978690881541 0.145209805466938 2.64430277037294 0.787330633980529 0.0557574710063583
"144" -0.19882797414984 7.73333878880104 0.21998115565271 7.52568868824437 0.0248853036133103 7.67761330052637 -0.0210792670376101 7.59159202357295 0.010576590751435 7.6295137385227 0.467460855545321 0.0975315428147236 4.79291972683479 1.11050566959909 0.0455921784468258
"145" 1.17306376552156 10.0930766088456 1.37311458632665 9.50366760848674 1.44310475551077 9.86500882842572 1.09944970981587 9.75862804594263 1.27308917592411 9.79837210866615 0.622433370417085 0.359743882940736 1.73021252044367 0.327208805892055 0.223916597545732
"146" -6.1260944123042 10.1467996563207 -6.14365912923866 8.78528240632385 -5.86157924845994 9.48492936145137 -6.39962120835673 9.50541568702807 -6.13487677077143 9.46604103132227 1.36163054508922 0.538431834260582 2.52888194651255 -0.0129001249084244 0.733145231977625
"147" 0.3204209344774 10.481052165033 -0.0508343687500599 9.44630778252279 0.38052783270968 9.89374168005118 -0.0881805121935297 10.0754894112089 0.13479328286367 9.96367997377791 1.09932999472907 0.502712393285547 2.18679708201392 -0.344483449486136 0.552646812660837
"148" 2.31396897804062 7.65851829103243 1.73259239543646 7.57996001878269 2.05162224576081 7.47558887199371 2.02039709870093 7.7621157726795 2.02328068673854 7.61923915490756 0.586660151143195 0.28822330687423 2.03543619530808 -1.4364852410613 0.169089128773827
"149" -0.0406642381537199 8.49665014307517 -0.31312011828027 8.03161642341107 -0.0571036361303197 8.20338222797137 -0.28170710155671 8.34286432657665 -0.176892178216995 8.26413328324312 0.538969912926652 0.264389811666177 2.03854267125529 -0.529975526837609 0.142498153772413
"150" 2.52613300567459 7.7133793220847 2.89576441584598 7.25780857384296 2.8285011384545 7.59186072212667 2.58108386592183 7.40167784634556 2.71094871076029 7.48559394796383 0.586661815732735 0.312065430619733 1.87993208529275 0.681628864361652 0.18307687215479
"151" -2.10324717485135 8.50963748947529 -1.71905460864422 8.31282647085657 -1.86090127324501 8.52254821960952 -1.97625316650407 8.3114402232962 -1.91115089174778 8.41123198016593 0.431669439477198 0.2405673406468 1.79438089275374 1.09737954181316 0.103845569093524
"152" 4.02115550987952 11.5025259656928 4.03147558314878 10.450916522939 4.19037995196411 10.9966874980378 3.86650110377491 11.0019098280162 4.02631554651415 10.9767212443159 1.05166008006442 0.323920948743311 3.24665658131854 0.00981328387837577 0.340654730889932
"153" -3.37508018426919 7.1632871039999 -3.75351782444466 6.90973151651769 -3.47190439483333 6.90793873066673 -3.63800943554178 7.17215630939167 -3.56429900435692 7.0365093102588 0.455527697780308 0.312092636016976 1.45959130466484 -0.980485260182788 0.142166839979001
"154" -6.27859257002087 10.8809825200079 -6.18805457094746 10.2651740873473 -6.10814089022081 10.6017552945695 -6.35876812886214 10.5713286604473 -6.23332357048417 10.5730783036776 0.622428433646951 0.252467409407599 2.46538131439399 0.145977185780017 0.157142894184475
"155" -4.98418137960754 10.5949045780693 -5.18245986250556 9.95479248693467 -4.93482239677724 10.2398960021005 -5.21916983283533 10.3359408237033 -5.08332062105655 10.274848532502 0.670117785166925 0.300130092042624 2.23275773717403 -0.300382936066442 0.201122512541549
"156" -6.06224603515622 11.4114281021831 -6.31510728856464 10.8557352337244 -6.10072340860477 11.1053429638278 -6.26339660495925 11.184572888848 -6.18867666186043 11.1335816679538 0.610518941173109 0.180941841017729 3.374116996595 -0.427035446831395 0.110468421192057
"157" -6.98527228050555 12.0463661146026 -7.08565341692739 11.2033524062266 -6.89462209189565 11.6228587453861 -7.16802383319127 11.6625433098085 -7.03546284871647 11.6248592604146 0.848969071909647 0.276266857941511 3.07300368287166 -0.118516114200059 0.234542017985999
"158" 8.73548480770577 9.37817358855188 8.60687634792988 9.02905061020392 8.77604103761859 9.17033791855805 8.57476862267705 9.25073712093475 8.67118057781783 9.2036120993779 0.372057777685773 0.216736283900986 1.71663816961882 -0.3529505512467 0.0806384201320736
"159" -3.00868341414791 6.84013230560151 -3.26109717988432 6.44668370811836 -3.08361313255599 6.62056447734993 -3.17400100172874 6.6822796484954 -3.13489029701612 6.64340800685993 0.467455354012222 0.109447381161474 4.27105106628874 -0.570406290761504 0.0511617643065473
"160" 7.44883658758242 12.6645790328876 6.53138396494538 11.5791094132346 7.19581799600535 11.9797247141495 6.82917646573425 12.305923140183 6.9901102762639 12.1218442230611 1.42125423833075 0.490745784359119 2.89611094711046 -0.701708170011495 0.697474525963347
"161" 11.7413768121495 11.6243197503084 9.13566959180592 10.6881478441313 10.5489156463787 11.0022175100601 10.4417572001041 11.3455399189281 10.4385232019777 11.1562337972198 2.76877733956084 0.359657071442912 7.69838148448675 -1.22588052405939 0.995810349423947
"162" -5.55321324828231 11.1134085743861 -4.91343789961153 10.9587812895569 -5.21073717566619 11.174772626652 -5.28239270885079 10.9079350498005 -5.23332557394692 11.0360949319715 0.658196090827382 0.276291164997948 2.38225529517844 1.33365403073129 0.181853764731792
"163" 4.30783167119432 9.69131756041385 3.99227663399027 9.21095501085978 4.26206002535606 9.38847053919525 4.05462677464254 9.5323771903788 4.1500541525923 9.45113628563682 0.574737470954292 0.25246322060142 2.27651960386605 -0.581217646887639 0.145100072917436
"164" -7.44638347202937 8.81116462199394 -7.3404636977358 8.55555717896225 -7.30424109458666 8.72365040441517 -7.48454864322147 8.65505933463843 -7.39342358488258 8.68336090047809 0.276684230702798 0.192913314594437 1.43424123567869 0.392845016726008 0.0533760720408886
"165" 9.2977277450345 11.3067250808516 9.04785193155425 10.6211079428071 9.31983791017363 10.9229479729995 9.04053690363222 11.0327821711469 9.17278983829437 10.9639165118293 0.729731993366562 0.300120981168804 2.43145944187128 -0.349492837610685 0.21900788183944
"166" 8.6451430500507 12.4602666947455 7.65867249176313 12.131782097646 8.2299103044174 12.1170237373064 8.11795656789252 12.4838373566174 8.15190777090691 12.2960243961958 1.03972414269356 0.38351775765133 2.7110195602437 -1.24935501784652 0.398752671781784
"167" 10.2939916514651 13.1324884235306 8.70134562135371 12.4237460384077 9.61046472390994 12.6022742949623 9.45561758022041 12.9789842242998 9.49766863640939 12.7781172309691 1.74322607417945 0.407293516730038 4.28002411669837 -1.15210036537798 0.710004678208047
"169" 2.1959182504031 10.0390342979535 1.83780677584617 9.60484934409823 2.12580960617979 9.7433335054759 1.92621075313906 9.91671204966833 2.01686251312464 9.82194182102586 0.562814714061059 0.264385744172151 2.12876346954089 -0.689675169443728 0.148800187008069
"170" -7.59765257324681 10.5793302926121 -8.03479585912817 10.2440855571183 -7.73859023379649 10.325145178601 -7.87310685213582 10.5100106127118 -7.81622421618749 10.4117079248652 0.550893170285771 0.228626221895949 2.40957999356911 -0.916567311858078 0.125948624190718
"171" -6.14689738010947 11.9854135354155 -6.63190910203617 11.0388268855998 -6.26673282943172 11.4708697000147 -6.48800612854037 11.5923239471238 -6.38940324107282 11.5121202105077 1.06360831889168 0.25241435585019 4.21373940998402 -0.473502197751694 0.268470008689946
"173" -7.2370860348289 11.0548842587464 -6.66205861235634 10.5678263248492 -6.86467644583752 10.930966228313 -7.05642168361529 10.7158112241591 -6.94957232359262 10.8113552917978 0.753579436799869 0.288197696074951 2.61480035081158 0.868036668249661 0.217179857495181
"174" -6.86956009420768 10.6091357318398 -7.43626617977594 10.4164047935046 -7.09721896924336 10.3773394580854 -7.18298981572112 10.6525027449462 -7.15291313699181 10.5127702626722 0.598582493906795 0.288221221532283 2.07681617170493 -1.24297736057485 0.172524177581657
"175" -8.46941038028604 11.0192312157557 -8.07244269032208 10.4069089101202 -8.17542686738655 10.7899678792287 -8.38052763491515 10.6643295067063 -8.27092653530406 10.713070062938 0.729741017659072 0.240523024866432 3.03397572047131 0.575178223244679 0.175519516936468
"176" -1.99174120684009 9.7510351185608 -1.72298323505946 9.2161800288936 -1.73634900884235 9.55482785590994 -1.98631231117082 9.43709800987196 -1.85736222094978 9.4836075737272 0.59858233714214 0.276300505173408 2.16641781659598 0.465635590848971 0.165388602140253
"177" -5.55197476352903 12.1917063953381 -5.32700633774374 11.1766171274794 -5.23559789016025 11.7467706106775 -5.64709561623488 11.6663777606705 -5.43949055063638 11.6841617614088 1.03971968064579 0.419277222010488 2.47979052060162 0.218099067814563 0.435930779370798
"178" -4.47052547176368 10.6658163891769 -5.12992179277029 10.7852109572917 -4.82072747032408 10.5561336047776 -4.75234963956979 10.8849924835028 -4.80022363226698 10.7255136732343 0.670118326157677 0.335892378381942 1.99503879601486 1.39167057441243 0.225087638370428
"179" 3.09645282734623 8.88125321947566 2.99120497329129 8.41357909386139 3.11162885265354 8.64087361034162 2.98242817816262 8.67359944123124 3.04382890031876 8.64741615666852 0.479370627544329 0.133280884962266 3.59669451234545 -0.221357539083017 0.0638909414640251
"180" 0.90855199852344 8.90876717839349 0.44933938989709 8.62660543897216 0.74095800246582 8.68390786626039 0.63817405209587 8.86103372017528 0.678945694210265 8.76768630868282 0.538972603306224 0.204787960043384 2.63185688842276 -1.01982181300582 0.110375099950353
"182" -1.31168537459728 10.9656399498627 -1.55153658692881 10.4433137126072 -1.36585534806121 10.6857408977995 -1.48531908345251 10.7448221624721 -1.43161098076304 10.704476831235 0.574763692470579 0.133274828489673 4.31262001222622 -0.43047668178555 0.0766015325361073
"183" -2.86524670459176 9.08847919570759 -2.56601165418642 8.84786049674957 -2.65485472064984 9.05256620037336 -2.78735370599588 8.89638614228254 -2.71562917938909 8.96816984622858 0.383977829671631 0.204812576916024 1.87477661505655 0.893552677719286 0.0786434887736687
"184" -8.16859956772722 10.743059640648 -7.59713797780342 10.6817274572181 -7.87238848604426 10.8825736080893 -7.91727750019593 10.5496759729175 -7.88286877276532 10.712393548933 0.574743408385442 0.335910492682945 1.7110016534313 1.46388046381788 0.193062341477029
"185" -8.57590363314723 9.2905054296506 -8.23153736276171 8.80089976753457 -8.30455741171543 9.12724051339726 -8.51465024584906 8.98725178990095 -8.40372049795447 9.04570259859258 0.5985831876651 0.252459584211865 2.37100599501411 0.612973657608624 0.151118062674144
"186" -0.32506094185425 9.69462278532194 -0.20591057220607 8.93845418270222 -0.0991355817164097 9.35505318264794 -0.43213466757649 9.31118294149666 -0.26548575703016 9.31653848401208 0.765498377643714 0.335876449371373 2.27910703199472 0.156286162656036 0.257112877082517
"187" 1.77092675363847 9.84066880765001 1.55573577501169 9.41230195581525 1.82318588078796 9.55180304466273 1.51716718153353 9.71719516225749 1.66333126432508 9.62648538173263 0.479380138338225 0.347853412885158 1.37810963061182 -0.465527501383441 0.166754017190311
"188" 2.95266906442717 9.57721019668939 2.62448458002142 9.19573421137579 2.84566672596751 9.34920884199702 2.74703184930324 9.4388440957752 2.7885768222243 9.38647220403259 0.503218623637529 0.13327909668982 3.77567552703833 -0.710444481187024 0.0670685235959046
"189" -8.23807272088074 9.52515331561933 -8.07452004896443 9.16457234729203 -8.0023905220092 9.41786812953817 -8.31273902323205 9.2892306762094 -8.15629638492259 9.34486283145568 0.395939529740107 0.335952059987999 1.17855961280384 0.425827884725297 0.133016700646869
"190" -8.25515261158247 5.44970642387816 -7.85462318133321 5.07147049484572 -7.99030054479349 5.34242530331364 -8.1346108857313 5.19712559750403 -8.05488789645784 5.26058845936194 0.550895854501403 0.204786422914084 2.69009950299549 0.814017071752209 0.11281599144154
"191" 2.91796802100078 8.66983311451976 2.61880049294253 8.64135972042171 2.77910754523912 8.59478803707702 2.77065094966608 8.71587459565159 2.76838425697166 8.65559641747073 0.300519456967343 0.121381500551438 2.47582585156782 -1.47590673611404 0.0364775026315993
"192" 4.61812615721418 8.12010447933263 4.2059885803381 7.54701743166379 4.51812882428593 7.77215648878727 4.32648959752923 7.91750781595948 4.41205736877614 7.83356095549821 0.705893863466085 0.240525677512046 2.93479627941484 -0.623465358290993 0.169785599761775
"193" 0.77045148015844 16.1468668997452 1.38736735152779 14.933008358215 1.31215529368779 15.6836201484988 0.82617266219509 15.451823406675 1.07890941584312 15.5399376289801 1.36163054871483 0.538431841213621 2.52888192058948 0.470207649241046 0.733145243397239
"194" 3.96403053436858 13.8241955851411 3.38903980853306 13.1834793769566 3.79517043746603 13.4172397098238 3.58566692939087 13.6151250679615 3.67653517145082 13.5038374810488 0.860890001235463 0.288184550004106 2.98728714368344 -0.731387153953037 0.248095197609076
"195" 5.28104847138116 13.58808900785 4.68928109691566 12.9628055409512 5.07559064717897 13.2111606372335 4.9224112479569 13.3644069035056 4.98516478414841 13.2754472744006 0.860911168157797 0.216675671159372 3.97327103477423 -0.757866344302215 0.186538505169189
"196" -1.65826739167183 14.6913467071313 -2.18330437901412 13.4615829684868 -1.76062149389756 14.0221181614788 -2.05411456373212 14.1813962234897 -1.92078588534297 14.076464837809 1.33715469971212 0.33392766144613 4.00432445135377 -0.40351383619668 0.446512941866571
"197" 0.69365094205205 12.409856227554 0.52297841375925 11.7371787998232 0.6944594315536 12.0645686362067 0.53186705071575 12.1107297558644 0.60831467790565 12.0735175136886 0.693991378687352 0.169018138892167 4.10601716026535 -0.248477896621755 0.117297131232945
"198" 0.73025992976291 10.5886676877146 0.59980021558754 10.2916716136115 0.78344364098616 10.3914123776689 0.55553072465412 10.5001254159889 0.665030072675225 10.440169650663 0.324386197387309 0.252513013786913 1.28463160184309 -0.413890171929913 0.0819117363331458
"199" -3.54866533427271 10.8531748943799 -3.47587227220692 10.5493232893489 -3.41214746536734 10.7291038855095 -3.61261572379217 10.6870723277523 -3.51226880323981 10.7012490918644 0.312449400327183 0.204827181993458 1.5254293755658 0.235136284276532 0.0639981301845629
"200" -4.44622030209443 15.2555819348413 -4.5436424779399 14.5923738843963 -4.31637131143353 14.9075740715394 -4.66425948271596 14.968030644323 -4.49493139001716 14.9239779096188 0.670325293064178 0.353102218785108 1.89838878772984 -0.145852236704644 0.236693348288739
"201" 10.652997740284 18.1125265289106 10.4737358184568 17.292932282633 10.6663499668025 17.6957112274316 10.4709259847754 17.7442948466969 10.5633667793704 17.7027294057718 0.838969346965973 0.201372542349419 4.16625492819277 -0.215329381899139 0.16894539035177
"202" 1.02749738054314 12.216261634401 1.59571685468064 12.0703270794452 1.3343643953141 12.2696236265529 1.265409622279 12.0267615514408 1.31160711761189 12.1432943569231 0.58666026379773 0.252461379723875 2.32376240848948 1.31940189846582 0.148109059627547
"203" 1.72418373016486 12.38574501245 1.86193478795315 11.8893632039679 1.96140068831482 12.1904821666399 1.62368739518928 12.1071830339186 1.793059259059 12.1375541082089 0.51514100372011 0.347834750802479 1.48099349628421 0.270698503019559 0.179183942657123
"204" 2.63245267167398 12.9997077807965 3.15858246721442 12.6042110188251 2.95621028990153 12.901361729668 2.81425293358617 12.7221647089996 2.8955175694442 12.8019593998108 0.658202286903761 0.228612036490821 2.87912350113809 0.926202039794032 0.150472965231985
"205" 6.31461381394557 13.5538744623326 6.32835245177267 12.5142465651863 6.53989524439191 13.0537992790906 6.10872881628116 13.0589621107679 6.32148313285912 13.0340605137595 1.03971867093661 0.431197337144735 2.41123629802847 0.0132141876908085 0.448323922287528
"206" -1.51897756258212 13.8704157885242 -0.62930852018192 12.9693211197968 -0.968851215555 13.5555893213235 -1.21414524527561 13.3262283722769 -1.07414304138202 13.4198684541605 1.2662869370779 0.335820794418894 3.77072223674858 0.779017940691081 0.425245485171767
"207" 1.25319535259075 13.7968997331669 0.76080182930589 13.32492065338 1.07516239364897 13.5075346739173 0.96165797011436 13.6327708946276 1.00699859094832 13.5609101932735 0.682067176698436 0.16901883072522 4.03545080611341 -0.806563628843064 0.115282196681622
"208" 1.01376046788593 10.926087675212 1.44700575246095 10.3537617083063 1.32508762187917 10.7269092554349 1.12001640958667 10.5796898768602 1.23038311017344 10.6399246917592 0.717815079948228 0.252443553173817 2.84346766207171 0.647959998292435 0.181207789303878
"209" -2.75668406364058 12.2204150678383 -2.78160474450508 11.7775166820709 -2.70122954739933 12.0029321274589 -2.83406231968556 12.0138901926256 -2.76914440407283 11.9989658749546 0.443598940992959 0.133283999735315 3.32822350675167 -0.0562079967843796 0.0591246411338917
"210" -1.21251836994911 11.6750975048321 -1.09275857400723 11.2727855728842 -1.10158997276893 11.4969718949059 -1.20730582930682 11.4686257354306 -1.15263847197817 11.4739415388582 0.419758620294706 0.109450203656912 3.83515613740202 0.289326038488509 0.0459426664779998
"211" -1.53311088985855 15.9050237714878 -3.88658191660366 14.1305102914525 -2.48064908454255 14.803360650748 -2.83271678078523 15.3012804281269 -2.70984640323111 15.0177670314702 2.94749452324444 0.609816175123874 4.83341479527943 -0.924741124649869 1.79742983636349
"212" 3.83957070697584 12.811483507777 4.05773463476585 12.1778586037386 4.04301832042729 12.5395494179884 3.84773379631961 12.4779382785993 3.94865267087085 12.4946710557578 0.670131344145606 0.204772991023678 3.27255728792924 0.331597569213208 0.137224799719414
"213" 0.39908133945931 13.6820987575328 0.59160101803677 12.7941382351272 0.62294593735661 13.2821649388447 0.36322009922178 13.232976761207 0.49534117874804 13.23811849633 0.908591060923717 0.264342557705273 3.43717284424835 0.213506574563472 0.240179284952723
"214" 3.43413458597099 10.9111909134523 3.23292061283115 9.56450957619967 3.60687310550764 10.2196694416397 3.07652259490415 10.3126059350497 3.33352759940107 10.237850244826 1.3616305251761 0.53843184889524 2.5288818407936 -0.148317467185564 0.733145241182763
"215" 0.48912461597659 15.0752282345686 -0.13425098687824 13.5498723891496 0.39650210348648 14.2547426906347 -0.00894070422336979 14.4333757813503 0.177436814549175 14.3125503118591 1.64781904267077 0.443050393772796 3.7192587250375 -0.387962834007146 0.730066875721596
"216" -4.00267984553957 11.693782632683 -4.68148633382018 11.4259247315156 -4.28772197675352 11.4566861020901 -4.36611214523956 11.6714298471396 -4.34208308967987 11.5598536820993 0.729743861741679 0.228604231267009 3.19217128089523 -1.19495267533244 0.166822534535275
"217" -2.80180648391698 13.0474398214333 -4.51859790580516 12.2659820470099 -3.52399156667704 12.4386928835879 -3.71973550753845 12.9016309096645 -3.66020219486107 12.6567109342216 1.88627915205453 0.502620439667641 3.75288986118797 -1.14363889285575 0.948082456741553
"218" 0.91198642394554 11.5736439011688 0.37776229176214 11.3963943833316 0.72203696766257 11.267504145807 0.59256550836597 11.7038342347465 0.64487435785384 11.4850191422502 0.562861275076384 0.455133832280499 1.23669399010859 -1.25043660704984 0.256177209167802
"219" 6.58780882906941 15.2798330491874 6.5383829658157 14.0148214818753 6.77627312805165 14.6583467614569 6.35810483868289 14.6902544472429 6.56309589744255 14.6473272655313 1.26597676968883 0.419383855967079 3.0186588054744 -0.0390516076684688 0.530930219236849
"220" -4.27942867051658 12.1479210352201 -5.0114153394402 11.7177800266945 -4.59157810199708 11.8721130296366 -4.66669397827236 12.0100891084215 -4.64542200497839 11.9328505309573 0.84901458803563 0.157098036860661 5.40436153755804 -1.03951833071978 0.13337852504646
"221" 4.66174948509663 12.8297938324391 4.48700955451302 12.1581742681862 4.67793945560332 12.4796463037777 4.48118673167879 12.5363863524286 4.57437951980482 12.4939840503127 0.693979021604914 0.204770768159497 3.38905317317739 -0.254533798117017 0.142106617340614
"222" 3.50453186850233 11.4473153135829 3.63937415612198 11.0623856986304 3.73742149876472 11.31593966793 3.40549533484212 11.2118263203656 3.57195301231216 11.2548505061066 0.407864255602214 0.347871481207414 1.17245671932224 0.336945395126516 0.141884342727902
"223" 4.13191196512733 10.8089393852813 4.56600925628004 10.4697480896294 4.39796924362551 10.7174934787764 4.28294807479575 10.5778072751877 4.34896061070368 10.6393437374553 0.550900347823586 0.180947795653853 3.04452643831838 0.907517826068809 0.0996842035636186
"224" 4.74158794039203 10.71557007483 4.57593314227805 10.2784670696595 4.73610468181111 10.4762849054501 4.59064934962933 10.5356914248273 4.65876054133504 10.4970185722447 0.467440423227615 0.157119025597226 2.97507206050206 -0.362258414587553 0.0734437838222778
"225" 0.66911350299792 11.0696721208284 0.41449277690285 10.798376076431 0.638094627413881 10.8495417133384 0.45905779345045 11.0275946922749 0.541803139950385 10.9340240986297 0.372066200914433 0.252501586576853 1.47352024974777 -0.753701639406736 0.0939473060425166
"226" 1.96340208598837 14.1594218118355 1.56005034466612 13.6094113855263 1.84772088588147 13.8363185679327 1.69528914051886 13.9544588305502 1.76172621532725 13.8844165986809 0.682058719082576 0.19285372344245 3.53666347171208 -0.632761559058855 0.131537563581463
"227" 3.97723807396435 11.9272350294116 3.40006290859261 11.7282194309012 3.76279648774033 11.6347736111713 3.64109302713587 12.0236054801744 3.68865049127848 11.8277272301564 0.610523038035706 0.4074333745235 1.49846103979509 -1.23875284030432 0.248747461611227
"228" -0.20099985605407 11.7030569320371 -0.36554294934157 11.2783007671682 -0.16714274166573 11.4527658741763 -0.38910612210379 11.5455167045354 -0.28327140269782 11.4906788496026 0.455513149253367 0.240562795934422 1.89353115673606 -0.369582100665712 0.109579516769284
"230" 1.13082545484576 12.8553521173722 0.84855152588794 11.8670003616202 1.08310130452091 12.3542585355853 0.91091196406591 12.4097987753846 0.98968849036685 12.3611762394962 1.02787049965812 0.180925087269005 5.68119388622899 -0.278194619885708 0.18596755985188
"231" 5.67500405483741 11.2443262743603 5.38978032608907 10.6643894195831 5.63589117694566 10.9158212159434 5.44394271682953 11.016380633294 5.53239219046324 10.9543578469717 0.646281154738382 0.216694272556602 2.98245609869347 -0.457081089237548 0.140045424693074
"232" 4.1886622578103 13.9117352389457 4.1982243796944 13.1462938347938 4.34545816143162 13.5435475017572 4.0453663033944 13.5473486929485 4.19344331875235 13.5290145368697 0.765501128258428 0.300115931457669 2.55068474552609 0.0124916479108512 0.229739084139175
"233" 2.8620974178542 11.8511387484492 2.67838529324841 11.5139422306329 2.89522794150383 11.6190878449684 2.65661447838803 11.7584761157291 2.77024135555131 11.6825404895411 0.383994318128049 0.276343038279923 1.38955669199483 -0.498859188060819 0.106114156553732
"234" 5.47177211436903 12.8285578618869 5.74096484233535 12.254146712894 5.6957356353801 12.5953551600965 5.5081418651484 12.5132452578594 5.60636847835219 12.5413522873905 0.634360223278019 0.204776606757526 3.09781587517543 0.43824735268045 0.129902133984819
"235" 3.39247884778161 11.7654861095425 3.21963216410488 11.3310860711342 3.52653980729542 11.4619935137029 3.0991987495013 11.6505301628333 3.30605550594325 11.5482860903383 0.467524726006196 0.46708291313416 1.00094589816842 -0.378692552944665 0.218372810985224
"236" 6.25484550370767 12.4113998400298 5.9616815401198 11.4761471284423 6.25858783852161 11.9145990426124 5.97466320282067 12.0117656525928 6.10826352191374 11.9437734842361 0.980123841194733 0.300090900983333 3.26608983472368 -0.30375887783167 0.294126246579372
"237" -1.2309386240415 14.67273185655 -0.76220881481524 13.3943226599924 -0.74794516365836 14.1485583367977 -1.2579711000791 13.9759825850342 -0.99657371942837 14.0335272582712 1.3616305328173 0.538431839621882 2.52888189853988 0.351430845278991 0.733145232670144
"238" 1.43877429824526 11.973552510979 1.2800707579279 11.2368746905488 1.56363504709639 11.5722151127912 1.167773030551 11.6685017256467 1.35942252808658 11.6052136007639 0.753578811288582 0.407403789818624 1.84970987045574 -0.212188470976823 0.307010863645982
"239" -1.01732689802821 10.0806743892532 -1.44409033149761 9.86237172570782 -1.17396912779522 9.87711060098905 -1.26773379636638 10.0724932859261 -1.23070861476291 9.97152305748049 0.479356945352401 0.21671688131173 2.21190404019742 -1.09796664476075 0.10388474223189
"240" 1.2274477269189 11.3221000222592 1.41711837435019 10.868908617631 1.44324351801293 11.1537480079494 1.19673721542264 11.0581383704815 1.32228305063455 11.0955043199451 0.491281389557827 0.26439848712405 1.85810968474766 0.396371093158702 0.12989405615129
"241" 3.8421272482719 11.0188004983399 3.42321916860876 10.9146036873236 3.65763376881345 10.8970368573904 3.62618595447707 11.0387944818274 3.63267320844033 10.9667020928318 0.431672276887235 0.145203956945255 2.97286854964968 -1.32700925816389 0.0626805227075942
"242" 11.6426246373061 13.8892791438101 10.3892632492484 13.3571862383645 11.1432681678643 13.3806696119893 10.9453954208522 13.8814242714466 11.0159439432773 13.6232326910873 1.36163050388102 0.53843184617768 2.52888181400714 -1.16932154559492 0.733145226016502
"243" 1.4884450687563 10.2491627588514 1.55187336034936 9.83422715701485 1.65790306407313 10.0678392991259 1.3836617267243 10.0338893465253 1.52015921455283 10.0416949579331 0.419755526283858 0.276334779556347 1.51901084242009 0.151688742869111 0.115993050823209
"244" 3.01827993665246 12.181287037873 3.49287038871643 11.9520382516161 3.28189787841982 12.1424229455275 3.20988361688538 12.002786196809 3.25557516268445 12.0666626447445 0.527058918139673 0.157112938541132 3.35464999276102 1.1208040757638 0.0828077754132342
"245" 2.39695863668114 12.2992982203372 2.72621780831449 11.8568442463575 2.62502768757493 12.1361269179538 2.48600190309226 12.0404326802942 2.56158822249782 12.0780712333473 0.551522548219976 0.168776644925399 3.26776580055703 0.63975683412498 0.0930841252892741
"246" 4.70869651993979 12.1964254036578 5.00888805000174 11.4534987504177 4.96660670369256 11.883676736422 4.74133122441367 11.7994223009041 4.85879228497077 11.8249620770377 0.801283324932792 0.240515802950174 3.33152048682135 0.384006776878492 0.192721302286796
"247" 5.33816289527161 12.4684754275376 5.20984093405815 11.4847800657996 5.4749481253897 11.9668405837278 5.08423731902834 12.0278403309319 5.27400191466488 11.9766277466686 0.992029783038063 0.395443932013768 2.50864838913124 -0.12971640170442 0.392292158079337
"248" 11.1907563042494 14.6903744602243 10.0122045948717 14.0084261701058 10.7576219788572 14.1243044942761 10.4997662917502 14.5969769987449 10.6014804495606 14.349400315165 1.36163049395667 0.538431845133867 2.52888180047771 -1.04623643228188 0.733145219251629
"249" 9.92087018248598 13.6699368046245 9.84293865509589 13.172806071809 10.0036047700776 13.4100831701837 9.7669851887789 13.4534137006276 9.88190441879093 13.4213714382167 0.503202035440087 0.240554278952815 2.09184404297705 -0.155497127937096 0.121047402802879
"250" 8.39731318107271 13.2987962452548 7.42496200159494 13.1170905600982 7.96205439588809 13.0074541145645 7.90289964432758 13.4104081574201 7.91113759133382 13.2079434026765 0.989183386561897 0.40727293709 2.4287972425315 -1.3860546448753 0.402867623165697
"251" 2.45221652367516 11.2648169997889 2.80007249178631 10.7060327071278 2.807591143249 11.1077216387709 2.4351341856394 10.8903126132285 2.62614450773074 10.9854248534583 0.6582124735033 0.431266587691493 1.52623108835446 0.5568159817333 0.283865047423746
"252" 2.90805449939552 15.2392272306703 2.88279216802575 14.6053782818942 3.02375280409381 14.927617081948 2.77183140719337 14.9440131233294 2.89542333371063 14.9223027562822 0.634352169737602 0.252454392691528 2.51273967933175 -0.039834361348841 0.16014499176366
"253" 1.30502325413479 14.2773390594678 1.9889446705381 14.1596175718111 1.65257432187135 14.3228764834034 1.61255758869134 14.1220538697337 1.64698396233645 14.2184783156395 0.693979000021775 0.204770752539248 3.38905332629845 1.40033943518998 0.142106602080894
"254" 9.65991233232831 16.1535462359963 9.34526532291644 15.6868970351511 9.63820135010427 15.8382981051784 9.38419077246704 16.0195887198089 9.50258882762238 15.9202216355737 0.562818103103811 0.31206996091374 1.80349977119195 -0.593247187955524 0.175638623437151
"255" 9.68659938655902 15.4269721605552 9.8538834672133 14.7780686437814 9.93857676455372 15.1560430691547 9.59962336849229 15.0780380682501 9.77024142688616 15.1025204021683 0.670119196652163 0.34781343399545 1.92666277709368 0.252301569400991 0.233076458973861
"256" 10.0671138905607 16.2517256410628 9.55918410242333 15.6320118650937 9.9347555533676 15.8597025153516 9.71655122450598 16.0479609841805 9.813148996492 15.9418687530783 0.801272633878824 0.288191568613246 2.78034724518307 -0.686590372716703 0.230920017244405
"257" 5.97819513377508 15.1543444989772 6.31224709483105 14.716280052615 6.21242266672069 14.9985038981524 6.06577702080845 14.8924984136741 6.14522111430307 14.9353122757961 0.550900328418786 0.180947805193898 3.04452617056316 0.651493385570665 0.0996842053079768
"258" 9.36373496501196 15.1085773198579 9.31115606625596 14.4405118596731 9.44187965118404 14.7780739262783 9.23822432192847 14.7994395936828 9.33744551563396 14.7745445897655 0.670131330178119 0.204773008176936 3.27255694558673 -0.0785413140541567 0.137224808354185
"259" 7.89712695840744 16.217812572327 7.12072179201618 15.4735551176845 7.6320890547131 15.744594686825 7.42219535065437 15.9754385464395 7.50892437521181 15.8456838450058 1.075511106958 0.312000407892673 3.44714647721861 -0.806535609261816 0.335559904063996
"260" 4.76489406284064 16.980936952956 4.67971444144557 16.2481031721227 4.90145380389272 16.6050498092952 4.55188451473283 16.6547892121464 4.72230425214311 16.6145200625393 0.737767523161167 0.353090209606186 2.08945901950673 -0.115713967690789 0.260498489393613
"261" -6.41527201646586 13.3519303545004 -5.375951493775 12.3957578048777 -5.78131986508479 13.0351510351045 -6.05070157270782 12.7576840312637 -5.89561175512043 12.873844079689 1.4122510731235 0.386722694733974 3.65184431209808 0.827041957323405 0.546149540639268
"262" -4.90143542461745 13.2717580453978 -4.76472422969712 12.4953489873442 -4.6250458896735 12.9317023192703 -5.04096605532762 12.8696972527162 -4.83307982715728 12.883553516371 0.788353332106981 0.420516601903089 1.87472582185628 0.174294740913117 0.331515664316605
"263" -5.81075677325311 15.2920853394802 -5.38854507349108 14.626300192808 -5.51369464787798 15.0302712834941 -5.70105154827176 14.9183718965075 -5.5996509233721 14.9591927661441 0.78837337660867 0.218229422702693 3.61258975460298 0.565156386548405 0.172046266851483
"264" 5.93555483176809 17.1330590102632 5.68777895124627 16.0696632335678 5.96543810424198 16.5854279810612 5.67279387148694 16.6619231106034 5.81166689150718 16.6013611219155 1.09188070083776 0.302476696306456 3.60980106623327 -0.22891994832384 0.330268467150183
"265" 4.24749075166045 16.3480748815974 4.61825985119395 15.8514763436328 4.52920428124563 16.184315376522 4.32357930279185 16.0387051936259 4.4328753014272 16.0997756126151 0.619741747082952 0.251960229256868 2.45968083499059 0.64133271492378 0.156150272675072
"266" -5.8925800966873 13.7784865937287 -4.91401979005404 12.3691214893645 -5.24583163806796 13.2207716389312 -5.59775657315889 12.9907873686179 -5.40329994337067 13.0738040415466 1.71577687101723 0.420409234592077 4.08120642897403 0.606908455547835 0.721328441075145
"267" 5.69580121858274 15.6725099875401 5.79575111602572 14.8775013780863 5.94926240316376 15.3125478603871 5.54386624190799 15.2722415661338 5.74577616730423 15.2750056828132 0.80126691626734 0.407394949548162 1.96680620895281 0.125065606927093 0.326432094927345
"268" 8.38649846548778 16.2359913695019 7.62593149542657 15.4257804693635 8.16529329052967 15.7073751628274 7.8839269480415 15.9852177990083 8.00621498045717 15.8308859194327 1.11126226366737 0.395428311031377 2.810274916252 -0.753804001118696 0.439424560034894
"269" 7.72752015715754 15.2608233085556 6.83250304797811 15.3151403627827 7.28714616300861 15.1472053581435 7.31102632570806 15.4224333321885 7.28001160256782 15.2879818356691 0.896663798814145 0.276262013073571 3.24570066234679 1.5101823830197 0.247714146110591
"270" 9.09631446796543 15.6256918456225 8.21318131862066 15.2005952873489 8.74119870411555 15.2724602615075 8.60820866052772 15.5678299283535 8.65474789329305 15.4131435664857 0.98011797418865 0.323928374469118 3.0257243620444 -1.12217934225462 0.317488022166894
"271" 0.74965490484315 16.6707644056885 1.51091238418289 16.0161824587882 1.200053767609 16.4522785397995 1.03023241674247 16.2655288724602 1.13028364451302 16.3434734322384 1.00398728829523 0.25241776772145 3.97748263665481 0.860600448054228 0.253424230132195
"272" 6.48984087098843 18.5271581130176 6.65130440228818 16.7003970069653 6.72030635671376 17.6611582009071 6.41827151605787 17.6451985740142 6.5705726366383 17.6137775599915 1.83388293261188 0.302456202879999 6.06330078586445 0.0881587731084823 0.554669268324226
"273" 7.30962166296212 17.6743075661693 6.75694710627337 16.5226964040089 7.19683630093639 17.0453265921269 6.89783667604069 17.1989821783588 7.03328438461774 17.0985019850891 1.27736346997386 0.336170812040622 3.79974532060063 -0.447450244406732 0.42941231497214
"274" -6.57000464364556 14.6891560489594 -5.49022040829226 14.5267799562815 -6.03483975893571 14.7119135540096 -6.07129924529618 14.5138764344152 -6.03011252596891 14.6079680026204 1.09192490144279 0.201365326913279 5.4226063552294 1.42153644682527 0.219875814743779
"275" 4.64647469715647 14.5191172598197 4.23199555655008 14.0232534703739 4.53976044869503 14.2012663023336 4.35915432530856 14.3601295612866 4.43923512685328 14.2711853650968 0.646276918728591 0.240532964164694 2.68685384131417 -0.696235209994963 0.155450902933013
"276" 1.64301907391999 18.0757025101404 1.10133200389996 16.6335997260453 1.63136186025188 17.2854326347859 1.14335997758328 17.4830317885762 1.37217553890998 17.3546511180928 1.54048217182857 0.526489565961874 2.92595004995811 -0.359316808455864 0.811047790018028
"277" 2.46660761005593 14.2695650962348 2.47427145663099 13.6591059874539 2.59227691527566 13.9759259620162 2.35175826279785 13.9789575134621 2.47043953334346 13.9643355418444 0.610507213747623 0.240537756898808 2.53809306954025 0.0125535746342802 0.146850035765394
"278" 9.80349564120488 14.6056848673184 9.43178426457619 13.8690351711694 9.75443168917259 14.1840611562739 9.50051568829088 14.3203673107255 9.61763995289053 14.2373600192439 0.825119459443068 0.288188659119612 2.8631225876956 -0.467318604746395 0.237790070630397
"279" 6.26277653764112 14.2355091459866 5.73599827882319 13.7134257966035 6.09434836176134 13.8968663473724 5.92947305959603 14.0719858688255 5.99938740823216 13.9744674712951 0.741664585689735 0.240521749656962 3.08356556838421 -0.789874328834578 0.178386463808701
"280" 2.37915093826039 13.4286178070518 2.28979950836264 13.1416895569585 2.4061435749096 13.2676240167783 2.26864269350218 13.3143472074849 2.33447522331152 13.2851536820052 0.300518716099973 0.145222411967371 2.06936871539838 -0.30188868739069 0.0436420527933757
"281" 5.23822540835311 14.8507751130174 5.44790805325522 14.0280734613125 5.42813087949059 14.4770967886194 5.25154319834092 14.4377076561972 5.34306673080417 14.439424287165 0.849002249285141 0.180927369092641 4.69250314942912 0.249557684721318 0.153607743316895
"282" 8.85091854623403 17.4214464331216 7.91700720104294 17.0908373762297 8.45147351230803 17.117330796857 8.35797548278545 17.4050036516723 8.38396287363848 17.2561419046756 0.990703158961149 0.302485624323171 3.27520741251061 -1.23055826151187 0.299673463557301
"283" 8.82063658566122 16.800338706508 7.96595801402663 16.2351017970155 8.52022381927764 16.3563397960849 8.30623243552786 16.6984538504923 8.39329729984392 16.5177202517617 1.02467957170227 0.403527370251672 2.53930624597583 -0.986487407782658 0.413486252919628
"284" -2.32408265526342 4.02354431655396 -2.38471831138028 3.77807830478075 -2.2588629151604 3.8797061238562 -2.44463770103095 3.93172035712177 -2.35440048332185 3.90081131066735 0.252844311244226 0.192919028422428 1.31062401315116 -0.242174461232101 0.0487784788673741
"285" -2.4667255593222 3.36206504681962 -2.61095586040116 3.11209022998514 -2.49352568573446 3.21664294756169 -2.5767461961784 3.26752649913199 -2.53884070986168 3.23707763840238 0.288599703396866 0.0975437808317753 2.95866841469459 -0.523320522753707 0.0281511062162592
"286" -3.8494794500638 13.326982177905 -4.17408292310044 12.7136055259985 -3.90372757773577 12.9766418180447 -4.10298559604924 13.0887036117224 -4.01178118658212 13.0202938519517 0.693972861004999 0.228607968943495 3.03564597600064 -0.486739605475126 0.158647726256259
"287" 5.24579090687103 15.5176701189856 5.28545708285471 14.8248395775617 5.40484410836625 15.1906427688801 5.1286998417617 15.1817943323941 5.26562399486287 15.1712548482736 0.693965103335135 0.276285994590409 2.5117635961386 0.0571899172621686 0.191732838785984
"288" 3.78155360465721 16.3922752854948 3.79338837708989 13.8978640973723 3.97561589270476 15.1924295233232 3.6041998410891 15.2048168449368 3.78747099087355 15.1450696914335 2.49443926309482 0.371622562736072 6.71229229121479 0.00474447985492743 0.926989911540778
"289" 0.91634948558463 14.4196579391757 0.30663082239521 13.8996841917265 0.66663293604407 14.1179061601159 0.58377267851871 14.2222876712976 0.61149015398992 14.1596710654511 0.80132986109211 0.133271610456806 6.01275739330716 -0.86467357740406 0.106794521094874
"290" 2.64835360267034 16.15593663942 3.64412978083821 14.8430248875872 3.30749276637606 15.6586329215461 2.94738048257562 15.4005383719631 3.14624169175428 15.4994807635036 1.6478190025325 0.443050396082021 3.71925861505706 0.648886369136282 0.730066861743505
"291" 1.82739516158546 13.363632369092 1.45365819478453 13.0447526887886 1.69871661176776 13.1491123879386 1.5998443704494 13.2712182945702 1.640526678185 13.2041925289403 0.491287666102047 0.157116429878096 3.12690191906237 -0.864436124700587 0.0771893641410957
"292" 7.64977643256408 16.9958769509502 6.72379872912139 16.3266960146373 7.29315456865341 16.5489256596685 7.12271765309799 16.7988078388919 7.18678758084273 16.6612864827937 1.14247005772475 0.302472884202018 3.77709909679608 -0.945013784948021 0.345566213474449
"293" 8.34300190415872 14.6294657993157 8.07021730561437 14.0171570543179 8.35102001236468 14.2704940132934 8.07789021936141 14.4005794324697 8.20660960488654 14.3233114268168 0.670323381961076 0.302526197391696 2.2157531735778 -0.419106861926721 0.202790383767426
"294" 1.78195847954747 17.0035569659779 2.64451021837044 16.0123044774767 2.31697758071491 16.6296889130122 2.0758861450868 16.4316767482009 2.21323434895895 16.5079307217273 1.31399276942702 0.311983810071088 4.21173383685395 0.71608417084699 0.409944470611702
"295" -0.57509111123272 14.4201181182138 -0.40413264606071 13.9722533962823 -0.32088550915746 14.2656638451899 -0.6607655621712 14.1476805462856 -0.489611878646715 14.196185757248 0.479384611731316 0.359775637386641 1.33245434630732 0.36464823228678 0.172470904238982
"296" 3.44512684694708 14.6512180251361 3.45203073612548 13.9930495436484 3.55833450114038 14.3346300257437 3.34166621540454 14.3378985005211 3.44857879153628 14.3221337843923 0.658204689826501 0.21669293705859 3.03749950857205 0.010489162237759 0.142628307424243
"297" 7.81296489303245 14.5851793241515 7.1450501912986 13.8842615339919 7.61368051572787 14.1291806267898 7.37649945181035 14.366961167184 7.47900754216553 14.2347204290717 0.968192025041737 0.335848838722415 2.88282082119082 -0.761292441308679 0.325166167270571
"298" -2.29462896346555 12.4196664663138 -2.42598247612486 12.0843390296525 -2.25625266624978 12.2163232323274 -2.45581696239907 12.300879505709 -2.36030571979521 12.2520027479832 0.360136411746693 0.216738717505061 1.66161549672492 -0.373345671651741 0.0780555040088529
"299" 8.88769522313288 13.8072399735385 8.05981538707591 13.5307595395268 8.52708884532658 13.5582362802446 8.45704460744583 13.7883203563167 8.4737553051044 13.6689997565326 0.872826702926201 0.240509620020199 3.62907189680353 -1.24848004850063 0.209923218664264
"300" -0.95903965282758 14.9850544068229 -1.61849652863467 14.5733165611717 -1.21577832586435 14.6881025585866 -1.33171391497627 14.8851222291482 -1.28876809073112 14.7791854839973 0.777439016637783 0.228599675001751 3.40087542395599 -1.01265807701878 0.177722306537078
"301" 1.75027446404367 16.5831701883711 1.76742966041711 15.2216477361178 2.03157915511174 15.9282593358253 1.49318976739656 15.9350207045733 1.75885206223039 15.9024089622444 1.36163052578611 0.538431842401314 2.52888187242691 0.012599343166982 0.733145232668885
"302" -2.39991572077018 4.2272551053408 -1.94198810961709 3.96624404238474 -2.15795915924917 4.13930054149096 -2.20298791216193 4.066480237789 -2.17095191519364 4.09674957386277 0.527090572901687 0.0856176688547656 6.15632941134847 1.0527404493216 0.0451282661271653
"303" -2.55628934559734 3.34460067058039 -2.80339544562613 3.16933029706254 -2.65456396934303 3.21683402684377 -2.69392219581464 3.30338114627839 -2.67984239561174 3.25696548382146 0.302954003942059 0.095076147762839 3.18643541067479 -0.953861322947294 0.0288036996441389
"304" -0.64979273275984 15.3452142197225 -0.29955988174257 14.9197893843536 -0.2356403714268 15.3287001579979 -0.72173131416709 14.9599454818392 -0.474676307251205 15.1325018020381 0.551043864388586 0.610134752167901 0.903151086592993 0.688760469893883 0.336211011632372
"305" -0.86981949632239 14.706528095176 -0.6872156262033 14.382344306492 -0.65827992669496 14.6164640363796 -0.90306160770506 14.4882104801582 -0.778517561262845 14.544436200834 0.372074323526892 0.276345881173473 1.34640806639462 0.512976225023547 0.102821206797063
"306" 4.06960381698246 14.692832613343 3.99315445124926 14.0150813539784 4.14788489856313 14.3526012007283 3.92144324455883 14.3840081860439 4.03137913411586 14.3539569836607 0.682049320131071 0.228609320446086 2.98347118481516 -0.112323780688269 0.155922831585879
"307" 10.804817357924 15.2663323243242 9.98293945478143 14.7545229901863 10.4793463651541 14.9057507809402 10.3456969455862 15.1338126369394 10.3938784063527 15.0104276572552 0.968210763307636 0.264337620312803 3.66278081100188 -1.01382989028019 0.255934529133983
"308" 8.29500382627684 13.9795105307124 7.68746252808975 13.4944422793816 8.08527216782708 13.6405232731769 7.92563849347081 13.8512388802674 7.99123317718329 13.736976405047 0.777430149564543 0.264355777428839 2.94084796302141 -0.897024439302913 0.205518151584753
"309" 5.50357057951561 13.7125411856522 5.27465929800684 12.9695732486955 5.51540204871602 13.3162072749616 5.27614099159438 13.3966962797864 5.38911493876123 13.3410572171739 0.777432781755225 0.252436790806451 3.07971266498669 -0.298874837182769 0.196252636494021
"310" -0.65694283978975 12.2654857597648 -0.78829635244906 11.9301583231035 -0.61856654257398 12.0621425257784 -0.81813083872327 12.14669879916 -0.722619596119405 12.0978220414342 0.360136411746697 0.216738717505062 1.66161549672493 -0.373345671651738 0.0780555040088538
"311" -3.18538308423292 11.6572289707693 -3.31673659689223 11.321901534108 -3.14700678701715 11.4538857367829 -3.34657108316644 11.5384420101645 -3.25105984056257 11.4895652524387 0.360136411746695 0.216738717505061 1.66161549672492 -0.37334567165174 0.0780555040088533
"312" -1.83767679546445 10.2975959673744 -1.96903030812376 9.9622685307131 -1.79930049824868 10.094252733388 -1.99886479439797 10.1788090067696 -1.9033535517941 10.1299322490438 0.360136411746693 0.21673871750506 1.66161549672492 -0.373345671651741 0.0780555040088527
"313" -3.06839379077369 8.05158297803471 -2.9956007287079 7.74773137300373 -2.93187592186832 7.92751196916431 -3.13234418029315 7.88548041140711 -3.03199725974079 7.89965717551922 0.312449400327185 0.204827181993458 1.52542937556581 0.235136284276532 0.0639981301845632
"314" -2.69866902082709 10.8424084969253 -2.6258759587613 10.5385568918943 -2.56215115192172 10.7183374880549 -2.76261941034655 10.6763059302977 -2.6622724897942 10.6904826944098 0.312449400327182 0.204827181993459 1.52542937556579 0.235136284276535 0.0639981301845628
"315" -3.58123779889645 10.496536942257 -3.50844473683066 10.192685337226 -3.44471992999108 10.3724659333866 -3.64518818841591 10.3304343756294 -3.54484126786356 10.3446111397415 0.312449400327183 0.204827181993458 1.5254293755658 0.235136284276533 0.063998130184563
"316" -2.30509103560219 11.9396561322589 -2.2322979735364 11.6358045272279 -2.16857316669682 11.8155851233885 -2.36904142512165 11.7735535656313 -2.26869450456929 11.7877303297434 0.312449400327185 0.204827181993458 1.52542937556581 0.235136284276532 0.0639981301845632
"317" -2.46978679973825 11.5618161096561 -2.60114031239756 11.2264886729948 -2.43141050252248 11.3584728756697 -2.63097479867177 11.4430291490513 -2.5354635560679 11.3941523913255 0.360136411746693 0.216738717505061 1.66161549672492 -0.373345671651741 0.0780555040088529
"318" -6.68696563896923 15.2488180652656 -5.38560713591523 14.5443963079519 -6.00374187324539 15.0144844544319 -6.12307388054819 14.8119626821547 -6.03628638744223 14.8966071866088 1.47977835017541 0.23506423848215 6.29520832148094 1.07465924655241 0.347842971006355
"319" 11.0550708231293 16.8852220667513 10.5895211573074 16.4510277648825 10.934068102462 16.5625962669589 10.7334549297664 16.7890467340404 10.8222959902183 16.6681249158169 0.636601274835563 0.302531748913093 2.10424617291469 -0.820233273123988 0.192592097036307
"320" 7.04138307430566 18.7445355371921 6.65923955523191 18.0357463986279 6.94705713709021 18.3544254242877 6.77253111419955 18.4548861324991 6.85031131476878 18.39014096791 0.805242641764993 0.201374493321163 3.99873205630242 -0.494474772644932 0.162155328986021
"321" -3.02106228376644 13.590414643849 -3.72316819441725 13.642636472558 -3.37313197264721 13.4542022771217 -3.34136084275067 13.7719970662857 -3.37211523909184 13.6165255582035 0.70404533175394 0.319378979763406 2.20441975322075 1.49655418532552 0.224857279762762
"322" 6.33476458729196 16.565382148863 6.08632650900058 15.9609883629599 6.34847685275454 16.2177205365194 6.08708793747234 16.3329750713537 6.21054554814627 16.2631852559115 0.653462567545711 0.285670741995513 2.28746760337107 -0.389998643919934 0.186675136537077
"323" 11.1058759262765 16.5487255934549 10.6499319127883 16.4432166101963 10.9065134482575 16.4065348978818 10.869442141763 16.5873251998708 10.8779039195324 16.4959711018256 0.467992616377693 0.184551930519528 2.53583159526025 -1.34339131871605 0.086368940821388
"324" 12.4277835430672 16.1928403637138 11.9350860154262 15.7138086289357 12.301965712756 15.8446307758954 12.0852361099353 16.0792218917387 12.1814347792467 15.9533244963247 0.687184295999332 0.319381765871831 2.15160779177075 -0.799460611205507 0.219474133935658
"325" 3.8332304535353 18.0826487930285 4.45030808967201 16.8311264360736 4.31443147577614 17.5694568221509 3.94787837049196 17.4005945721294 4.14176927160366 17.456887614551 1.395382749993 0.403578540653265 3.45752464373928 0.458081511463505 0.563146533894913
"326" 11.1746791652029 19.0025375828982 11.0542543363286 17.8834269364156 11.370843739929 18.4332094530717 10.8705202927038 18.4999220134393 11.1144667507657 18.4429822596569 1.12557131203667 0.504751540417855 2.22995121739474 -0.107195134310536 0.568133853600655
"327" 9.20312072548767 16.7071816588202 8.64375955741279 16.2796302239133 9.0155191050643 16.3922213371588 8.85770683565639 16.6098262029172 8.92344014145023 16.4934059413668 0.704049107549312 0.268805859269089 2.6191732184101 -0.918170092820866 0.189252525322428
"328" -1.42404811012019 19.9846799573999 -1.10276255335773 19.2832555690961 -1.1606457076018 19.6958752172825 -1.37685033721294 19.6035668729401 -1.26340533173896 19.633967763248 0.771505399521949 0.235085670130112 3.28180530567834 0.429525887119842 0.181369863855617
"329" 13.3494475862473 20.8600744493141 12.3896455198974 19.7561426633018 13.0410196671814 20.1934431669911 12.7436646908741 20.4663004767656 12.8695465530723 20.308108556308 1.46283471203616 0.403572909685607 3.62470987751814 -0.715672083805783 0.590360461125539
"330" 12.1521605318642 21.5510054717019 11.2210846036879 21.0482805211226 11.8109513892444 21.1050336489685 11.6053201386613 21.5100058330071 11.686622567776 21.2996429964123 1.05812795065825 0.45418793583857 2.32971390731597 -1.07570967324464 0.480588949762566
"331" 12.7598403250852 14.7233983309291 12.3994385470785 14.3505316254106 12.6710099767347 14.4599467276354 12.5061591612831 14.6275909141007 12.5796394360819 14.5369649781698 0.518574027188679 0.235117767535093 2.20559268074574 -0.768400668844383 0.121925967574285
"332" 8.15873169378022 21.0300571102521 8.3767587714657 20.3428760722688 8.34483194832994 20.7246240727418 8.18361742992439 20.678533243727 8.26774523262296 20.6864665912604 0.720939377179439 0.167673747092378 4.2996556687091 0.30723137918918 0.120882606798122
"333" 10.1549093375783 20.7389340360175 9.63956316444457 20.3651892992653 9.97587572660671 20.4618261216085 9.84269237037733 20.6555644922925 9.89723625101145 20.5520616676414 0.636605691471211 0.235100750002611 2.70779949219278 -0.943337098589257 0.149666475520813
"334" 16.1741118845811 17.2701871613605 15.2463440833429 17.4321195242946 15.695511589383 17.1377352102974 15.7638578588897 17.5516085621776 15.710227983962 17.3511533428276 0.941793599033176 0.419478681165135 2.24515247453642 1.39799726591757 0.395062336852202
"335" 8.75202771587577 21.2310463298634 8.56235186618799 20.4311049381311 8.74337976017904 20.8261132229289 8.5815039400224 20.8698108267305 8.65718979103188 20.8310756339973 0.822121133508586 0.167670097898779 4.90320661710888 -0.232812658961375 0.13784513094004
"336" 13.098170921443 13.9394351818764 12.7538035410644 13.364331276872 13.0630066899612 13.5820999000358 12.80748246966 13.744055064634 12.9259872312537 13.6518832293742 0.670323350495893 0.302526201345581 2.21575304061076 -0.539530488106795 0.202790376898765
"337" 9.45980234755738 20.2277435029337 9.35105530065571 19.8951034663853 9.49596240326795 20.0371619123068 9.32209237288461 20.0990945885925 9.40542882410655 20.0614234846595 0.349964732687103 0.184570972412822 1.89609843905656 -0.315968486594749 0.0645933310222519
"338" 9.15785843271608 20.2139184862514 8.89611577736597 19.933373231017 9.09332960309389 20.0200928540672 8.97363700853726 20.1375628814957 9.02698710504102 20.0736458586342 0.383685884369313 0.167706662168652 2.28783925103384 -0.750739322341905 0.0643466789888047
"339" 12.0135601154334 20.3210980090202 12.1815879716582 19.5163778164521 12.3122476718067 19.975666051712 11.8819101142744 19.8975534617239 12.0975740435458 19.9187379127361 0.822075391186441 0.437369397806434 1.87959055962636 0.205845317002906 0.359550618794703
"340" 8.30870717167495 19.3948717874994 8.45483102724922 19.0400990649895 8.45008854859502 19.2524670371259 8.30920649468412 19.1985443246395 8.38176909946209 19.2174854262444 0.383687197864389 0.15084897094793 2.54351882848992 0.390705780140486 0.0578788189637378
"341" -0.86909729206216 16.3127982733514 -1.52641860814658 16.1814180807392 -1.15881293525494 16.1071551338069 -1.20772226392081 16.3886326494524 -1.19775795010437 16.2471081770453 0.670322360950154 0.285695142143698 2.34628547031086 -1.37352374958039 0.191507842193754
"342" 2.39849374366822 20.3665250087093 2.07684520581154 19.1128561258355 2.35903524336843 19.7332100067009 2.13340796316608 19.7991369193513 2.23766947473988 19.7396905672724 1.29427332885728 0.23506175227613 5.50609921148244 -0.251148612762836 0.304234156605451
"343" 12.4007018662542 19.738906464184 11.3295910361968 18.7720174935398 12.0789485343567 19.0591108918732 11.7028640794049 19.4871956449974 11.8651464512255 19.2554619788619 1.44296662879621 0.569821088688257 2.53231524322478 -0.836492941264671 0.822232815361482
"344" 10.9860947863723 19.1938409364627 9.56168898223656 19.3225669083923 10.2941203304161 19.1539121735737 10.3146309554788 19.3540584270325 10.2738918843044 19.2582039224275 1.43021056865929 0.201194454481419 7.10859835747299 1.48066945288389 0.287750435154966
"345" 11.2596155911371 20.8118233866353 10.7928393295234 19.9570354472537 11.0870777797378 20.3720105808902 10.9869052952587 20.4327332979061 11.0262274603303 20.3844294169445 0.973931465616673 0.117139980401655 8.31425327439201 -0.499822923130811 0.114086312794892
"346" 10.3955160673344 19.9097508809155 9.38148666896504 19.5049223941674 9.98734854769774 19.5080183385824 9.83546947187679 19.9181234379801 9.88850136814972 19.7073366375415 1.09185242795905 0.437325332246161 2.49665946024932 -1.19095601991926 0.47749472582097
"348" 15.541189940466 19.3804666590382 15.0618869528128 18.5913713167904 15.4336899907937 18.9244882090192 15.1934832864775 19.0790493623358 15.3015384466394 18.9859189879143 0.923256634490317 0.285636851461798 3.23227423130238 -0.545848913298466 0.26371611816703
"349" 5.32571657017304 18.4618403725661 5.43162687609233 17.8854693369643 5.53645990034248 18.2111016130588 5.22090151978593 18.1617139977577 5.37867172313269 18.1736548547652 0.586020958311787 0.319399793494928 1.83475684783463 0.181726433721169 0.187174973068484
"350" 4.40569920833961 18.6975185594147 4.51289959362796 18.1042428782757 4.62558965673403 18.4394804055016 4.29321533646892 18.3885365799724 4.45929940098379 18.4008807188452 0.602883037111549 0.336255798658165 1.79292978594678 0.17876349253189 0.202722917141404
"351" 1.80980104989582 19.6272513157842 1.08231295537482 19.2093878064293 1.51831762912878 19.3223600618598 1.40670376444564 19.5292532809041 1.44605700263532 19.4183195611068 0.838956995393777 0.235079686225806 3.56881961543847 -1.04941892176456 0.197221747234114
"352" 12.9791447372801 18.8959398970783 12.8166633557452 18.1245084757204 13.0423841695771 18.4933807442731 12.7644404972836 18.5592922373818 12.8979040465126 18.5102241863993 0.788356922468362 0.285651903357548 2.75985180984978 -0.207589030534958 0.225195655428187
"353" 0.18118310120577 19.0288558653481 -1.15396130282832 19.2969994492999 -0.47461454215712 19.0913235315275 -0.44122203340559 19.221117677834 -0.486389100811275 19.162927657324 1.36180452387194 0.134020819487689 10.1611415978323 1.37259811394943 0.182510158271359
"354" 15.6615611553397 18.5326848218076 15.1196714781581 17.8272783535688 15.5481478849676 18.0771287843169 15.2605597373313 18.3098024072609 15.3906163167489 18.1799815876882 0.889518244708368 0.369924259105592 2.40459559710698 -0.655044535698636 0.32905437763465
"355" 11.1035954522831 19.4175365479513 9.98138379286318 19.5047606294001 10.5489691266453 19.2896614324861 10.5837728912339 19.6240381935508 10.5424896225731 19.4611485886757 1.12559630815074 0.336183164911061 3.34816381554538 1.4932271190665 0.378406529286322
"356" 4.69634701832962 18.8130431702639 6.02872252469026 19.0937801868243 5.28431130257955 19.2159557689219 5.38203549014305 18.6864665460427 5.36253477150994 18.9534116785441 1.36163055283619 0.538431847108089 2.528881900559 -1.36312984258364 0.7331452536424
"357" -0.84006583893822 16.0979645653728 -0.44894667550251 15.4923776305763 -0.52925741277206 15.8837214271798 -0.77304433942613 15.7348253974466 -0.644506257220365 15.7951710979745 0.720908964851236 0.285660801087125 2.52365379536747 0.573453267832243 0.205935432410294
"358" 3.08325969091303 20.197487085574 3.83385935151396 19.5253183288659 3.53608884998454 19.9749183042386 3.35142262618912 19.7796278423369 3.4585595212135 19.86140270722 1.00757664124802 0.268774959251504 3.74877423125267 0.84046798466353 0.270811370694205
"359" 8.65632417032281 18.0856176231814 8.50699909485002 17.65991789737 8.68837332003984 17.8426045221502 8.48432965370469 17.9201173013264 8.58166163258641 17.8727677602757 0.451129953251684 0.218270585986989 2.06683805429732 -0.33736560724969 0.098468399252528
"360" 8.62501828798676 20.3119469590126 8.86173816986043 19.8695884310602 8.82954700790261 20.1462015560459 8.64963532557721 20.0556720089676 8.74337822892359 20.0907676950364 0.501714430454778 0.201404598585423 2.49107733377787 0.491356060585361 0.101047593470259
"361" 11.0635784783817 20.8507370675851 10.5860335993273 20.6485529337902 10.866218173694 20.6748393741509 10.804823228851 20.830885216699 10.8248060388545 20.7496450006876 0.518582235975569 0.167689129727635 3.09252148197003 -1.1702965332073 0.0869606038429541
"362" -0.23980440997827 15.7330242665878 -0.22962671003187 15.248265917287 -0.07291408263462 15.4998488866739 -0.39232569032083 15.5022562208346 -0.23471556000507 15.4906450919374 0.484865180017161 0.31942067932814 1.51795175264486 0.0209923251216571 0.154875965183643
"363" 3.49326894308125 20.340004386566 4.19410861915303 19.1333548084431 3.97097527931453 19.8398830383127 3.69032597895033 19.6875822988744 3.84368878111714 19.7366795975046 1.39541372214148 0.319311047457416 4.37007655467221 0.526193116187248 0.445571017253448
"364" 5.10923584651245 17.6085263167006 5.36877548665985 16.7577073245655 5.38951083850416 17.2447483544724 5.08179707290564 17.1593177542918 5.23900566658615 17.183116820633 0.889524469694773 0.319352703113701 2.7853982791499 0.296080462285487 0.284072043882808
"365" -0.56634666638284 17.2820800011394 -1.23170514778247 17.2005701103154 -0.86540299453694 17.0392254686305 -0.90347943315369 17.441106174973 -0.899025907082655 17.2413250557274 0.670332582433948 0.403680464362674 1.66055244583674 -1.44889847508981 0.270600168154367
"366" 12.8310027137761 21.0103122065258 12.1482156567558 20.2019402839965 12.6381100507937 20.504502317848 12.3742987963848 20.7391186559425 12.4896091852659 20.6061262452611 1.05814145102066 0.353045611860127 2.99718057801519 -0.701376806702074 0.373572196010152
"367" 5.88775124338784 17.7890228851124 6.54766026081362 16.6366681346091 6.38375066595782 17.3347035002178 6.02842719967723 17.1433247339942 6.21770575210073 17.2128455098607 1.32793124155106 0.40358468485672 3.29034101485417 0.520074939790818 0.535932711632777
"368" 4.54328152044052 18.0826214310316 5.36333073012632 17.7841491598125 4.98253229525696 18.0586930705625 4.89014790970531 17.8243118370158 4.95330612528342 17.933385295422 0.872677720004948 0.251931413945635 3.46394959777929 1.22173180272412 0.219854931919699
"369" 13.5039145372639 17.2437182274469 12.2965366833526 16.9454558385243 12.9529795803746 16.9760597104492 12.9001672621204 17.2223731417205 12.9002256103083 17.0945870329856 1.24367267991276 0.251911586442554 4.93694116049071 -1.32861190956811 0.313295557812086
"370" -4.8083173737932 15.2270699317086 -5.37149396236767 14.6515286225834 -5.00680175371158 14.8782329704803 -5.14675859499845 15.0230216916672 -5.08990566808044 14.939299277146 0.805242614637321 0.201374504855858 3.99873169254324 -0.774540132052377 0.162155332811427
"371" 9.81315683331026 18.8033256092353 9.49515638784725 18.1563175326077 9.74382850081363 18.4501500730817 9.58052880032088 18.5360760778622 9.65415661057876 18.4798215709215 0.720932545066535 0.18452661184386 3.90692994285596 -0.456819506456917 0.133031239909099
"372" 9.39043479084922 17.9781612975725 8.98952913982984 17.6492202392428 9.25085275275101 17.7536441575077 9.147847258471 17.8859676837145 9.18998196533953 17.8136907684077 0.518582260470145 0.16768913930151 3.09252145148004 -0.883682802526403 0.0869606129152702
"373" -0.48438324310549 18.0808925433336 -1.09588384631036 17.3230029968215 -0.59493595445195 17.5634795096844 -0.95382877048813 17.8685915719813 -0.790133544707925 17.7019477700776 0.973822135932598 0.471059894240043 2.06730003517633 -0.67890177739133 0.458728552361022
"374" 10.9054446720772 18.6571869626696 10.263644121063 18.1993391105337 10.6601991343412 18.3463057584062 10.5382611843658 18.5272897608656 10.5845443965701 18.4282630366017 0.788373390588146 0.218229404046378 3.61259012749996 -0.951146646729321 0.172046255194074
"375" 15.0411592238122 17.8285170924169 14.3474225268735 18.3853133206942 14.6320703297202 18.0040126875325 14.7841455934658 18.183271586969 14.6942908753429 18.1069152065555 0.889546313860781 0.235075815154361 3.78408265127855 0.894469261890003 0.20911082484838
"376" 14.4059051308474 17.7362227500348 13.7058824497659 18.1777694986268 14.010365868179 17.8635821199432 14.12979932617 18.0290212317007 14.0558937903067 17.9569961243308 0.827644419555107 0.204045217015279 4.05618142714481 1.00806525553962 0.168876885199607
"377" 14.4720780607482 19.3430129131378 12.6267989677232 17.4741919378194 13.8074276612878 18.220588750233 13.3770534338652 18.6704754648895 13.5494385142357 18.4086024254786 2.62631810124843 0.622591384179056 4.21836563753846 -0.779059732394279 1.63512302195077
"378" 9.57107112476888 19.0448568561981 9.11506085940749 18.939634665717 9.37161925887746 18.9027915898375 9.33466167986154 19.0836051615599 9.34306599208819 18.9922457609575 0.467992597681435 0.184551917805605 2.53583166864941 -1.34402027252504 0.0863689314209357
"379" -0.0706057652015697 19.815468942219 -1.12041299385029 19.2138330075526 -0.52946496809526 19.4446978099272 -0.61515886397188 19.6081126421066 -0.59550937952593 19.5146509748858 1.20998389047332 0.184520598218052 6.55744617217993 -1.05039727782984 0.223266951304343
"380" 0.23908833494975 17.2848786145299 0.6282730881226 16.5992875813817 0.56815986426739 17.0332296339911 0.28654375997406 16.8826072441345 0.433680711536175 16.9420830979558 0.788352609455559 0.319366144923791 2.46849148535666 0.516302948175567 0.251773133722433
"381" 11.697100046081 11.8866068104327 10.798897765095 12.2167881990463 11.201306574025 11.8781182791566 11.3314376633965 12.2063188918948 11.247998905588 12.0516975047395 0.956967651989937 0.353057704380932 2.71051343764875 1.21852687096553 0.337864802378378
"382" 16.5896994134083 20.3644714146165 14.2785249385396 19.3902811237955 15.3541644064252 20.1778666348011 15.609761057115 19.626773323364 15.434112175974 19.877376269206 2.50810170766952 0.60748126370666 4.12868981730542 -1.17188282807423 1.52362479487991
"383" -0.64035174722352 17.1785465513794 -0.37595425601385 16.5994437560637 -0.34898188008079 16.9714747973116 -0.67398591349375 16.8334238675509 -0.508153001618685 16.8889951537216 0.636605121641713 0.353108596528733 1.80285931268714 0.42829912822254 0.224790741045909
"384" 8.14658689895692 19.344997727783 7.99097357923508 19.0128157973941 8.14822024701386 19.1480153021683 7.99820733694454 19.2229989154187 8.068780239096 19.1789067625886 0.366824672223279 0.167709318296714 2.18726470269402 -0.438097226356521 0.0615199157129818
"385" -0.82631467022595 20.1395583146284 -1.01870007976701 19.3750243230918 -0.80353013751416 19.7416192470291 -1.02992888961918 19.8049290502096 -0.92250737499648 19.7572913188601 0.788368169080352 0.235084083113807 3.35355826152932 -0.246519229112221 0.185332808184365
"386" 12.2802039383208 17.4380989230131 11.4751601092307 17.1013018422067 11.9691790100201 17.0861088727889 11.8229300996889 17.4623254436582 11.8776820237757 17.2697003826099 0.872655625316066 0.403642975870612 2.16194924099409 -1.17456435059578 0.352241313512807
"387" 2.83945727785018 17.2271308526886 2.74149437491818 16.4788870519933 2.9526301879243 16.8440264273596 2.63710766147996 16.8934576132305 2.79047582638418 16.853008952341 0.754629389587934 0.319371111452526 2.36286051720776 -0.130183319088938 0.24100682688744
"388" 12.2084102444375 19.0000143815132 11.5369887671334 17.8152669852571 11.9592124360974 18.3879475748758 11.8171241407247 18.4770000689398 11.8726995057854 18.4076406833852 1.36177574993863 0.167688492094519 8.12086585626313 -0.515590292034573 0.22835412207809
"389" 11.7181665235569 18.8926862400392 11.3791554346047 17.5912033107785 11.6372455843359 18.2449086574001 11.4769801634646 18.2942436617063 11.5486609790808 18.2419447754088 1.34491127350074 0.16768705309872 8.02036441483038 -0.254818199372887 0.225524208132586
"390" 12.7169189407469 18.7213939210599 11.2609541624908 17.3464070260047 12.0863991419094 17.9855997620688 11.9559861276817 18.1391155694194 11.9889365516189 18.0339004735323 2.00260390419465 0.201431520339925 9.94185964944891 -0.813994839561991 0.403387549060599
"391" 12.9725385535817 16.2254835068094 12.610228978398 15.7436070604965 12.8792337029665 15.9314546313032 12.7214043824609 16.0565488665195 12.7913837659898 15.984545283653 0.60288733423494 0.201391812384799 2.99360399559345 -0.644698335025527 0.121416572905414
"392" 7.40744823735258 17.9933883558124 7.59541976629655 17.27996535743 7.63839334705415 17.6854002347077 7.36041842110152 17.6195920779381 7.50143400182456 17.6366768566212 0.737770743737142 0.285658490081749 2.58270196529432 0.257623410692176 0.210750476682441
"393" 7.68628851654608 19.4304408855955 7.12551849984793 19.0332138049712 7.46998223564553 19.16255424497 7.36743016683157 19.3159622091424 7.405903508197 19.2318273452833 0.687206202830681 0.18452894160412 3.72411068343404 -0.954481594878455 0.126809433272132
"394" 5.98164118069047 19.2100535615259 6.25563886788251 18.5982860384309 6.24644573175372 18.9732010956655 5.98286936791805 18.8630475003671 6.11864002428649 18.9041697999784 0.67032397756641 0.285668188866037 2.3465125053905 0.421088511869393 0.191490236624874
"395" 14.768428319509 20.6103812497474 13.8928134471715 19.5023766719601 14.6706341355176 19.8119273422891 14.0374450307909 20.3408216490246 14.3306208833402 20.0563789608537 1.41222361864415 0.825019775545852 1.71174517327151 -0.668775400098089 1.16511241287435
"396" 15.1817888144891 18.526669408496 14.0825307410568 18.3819018975373 14.6707619318235 18.3132931079923 14.641265030538 18.5973874923864 14.632159777773 18.4542856530166 1.10874972118837 0.285621579068699 3.88188359158146 -1.43985421192268 0.3166828461578
"397" 16.9316249829752 18.773521386988 15.6815856703223 18.1164287160943 16.4468415585306 18.2295553140496 16.223372867063 18.6820983222673 16.3066053266487 18.4449750515411 1.41222132164899 0.50471123462137 2.79807784090327 -1.08683394905448 0.712763966808082
"398" 15.0153928218727 17.731280566249 14.4234274941924 17.0227453619939 14.8150266560598 17.3188845348513 14.6516226830893 17.4635198763989 14.7194101580326 17.3770129641215 0.923279526928073 0.218220623239762 4.23094533055957 -0.696002440956638 0.201478633790757
"399" 15.1380659884363 17.193574987734 14.363125959351 16.4485402571288 14.9111642088875 16.6796594752552 14.6274699435472 16.9900026003672 14.7505959738936 16.8210576224314 1.07499246438596 0.420470321772256 2.55664290372489 -0.805070490455501 0.452002427403116
"400" 16.6237127292255 15.1738425161815 14.4914417019288 16.5576902315004 15.4002704811273 15.5405635647484 15.800789974933 16.1230077332995 15.5575772155771 15.8657663738409 2.54197054134035 0.706864254576114 3.59612262875663 0.995123155053222 1.79682811185899
"401" 14.31617465839 14.8594475955481 12.7859248804486 14.8504918508202 13.5793826959055 14.6334027573653 13.5884032882984 15.0705859628755 13.5510497694193 14.8549697231842 1.53027598434183 0.437276258522348 3.499563387029 -1.56494392112228 0.669153356939601
"402" 4.00104016269622 20.478992083577 4.37531904681717 19.2224777937512 4.36953946021747 19.9288071208939 3.99613333820653 19.8281649221354 4.1881796047567 19.8507349386641 1.31107316486737 0.386731152257204 3.39014107659837 0.289502233244086 0.507032835742656
"403" 15.7189070863306 20.9136044649893 14.8372228924657 20.0606374357399 15.4413731218259 20.3484644592257 15.1568029248775 20.657978539905 15.2780649893982 20.4871209503646 1.22675171518027 0.42045114238166 2.91770337031621 -0.80195165909515 0.515789160066204
"404" 11.9400164573579 21.807040716746 11.2364064927781 21.8321799993704 11.5965269076118 21.7085798950129 11.6099640954041 21.9264027473543 11.588211475068 21.8196103580582 0.704058922098823 0.218236919465737 3.22612197708079 1.5350825154593 0.153651650281214
"405" 14.2025080822592 21.3623007188078 13.3877749501559 19.9488463867477 14.0017591694521 20.5700439960499 13.628968839478 20.798584713741 13.7951415162075 20.6555735527778 1.63145432831152 0.437268212616627 3.73101515554685 -0.52289536858379 0.713383118106437
"406" 13.6606168403887 22.5516760638349 13.2267278668435 21.8733472470127 13.5588431976506 22.1554799393875 13.3501873631683 22.2966725639989 13.4436723536161 22.2125116554238 0.805226443365777 0.251937719502551 3.1961329369643 -0.569060612931003 0.202866913824724
"407" 2.55829331517554 19.6214897565412 3.01327281158777 18.373903675592 2.92967648157601 19.0756901890918 2.62671137314711 18.9748246543864 2.78578306338166 18.9976967160666 1.3279598531332 0.319314442230149 4.15878418733113 0.349699382522913 0.42403675980726
"408" 3.40946476353127 21.4719816309298 3.83367542700623 20.7482020498688 3.76919305661038 21.2122939337603 3.46017990374944 21.0414953744516 3.62157009526875 21.1100918403993 0.838934782308272 0.353074038273796 2.37608742463729 0.530139760476287 0.296206091437929
"409" 9.27950825257303 22.9748091514257 8.8630239831117 22.2271601063933 9.17540121725814 22.5605464460868 8.98776367585551 22.6719650322371 9.07126611784236 22.6009846289095 0.855826057821676 0.218224536391671 3.92176824830382 -0.508246262191992 0.186762244700046
"410" 15.2306275048034 20.9727876885397 14.4337298476934 20.857240784216 14.8633167156023 20.7990790885885 14.835715816146 21.0325357514349 14.8321786762484 20.9150142363779 0.805230999779659 0.235082587781754 3.4253111103542 -1.42680390674449 0.189295787190292
"411" 15.8103592783382 21.7941845100044 14.8710212975842 21.143890760394 15.4447602989905 21.354546040032 15.2794181310821 21.6078281412798 15.3406902879612 21.4690376351992 1.14247004462673 0.302472900110254 3.77709885484053 -0.965264012691099 0.345566227687339
"412" 1.9548268281484 23.1489331562384 2.11736342849314 22.1374930506462 2.21007861871455 22.688880336382 1.86019157733306 22.6417319648513 2.03609512832077 22.6432131034423 1.02441653327736 0.353049445070645 2.9016234059577 0.159335956282309 0.361669688594767
"413" 1.44913734028085 21.3899718955336 0.9765391518514 20.4243870062188 1.33611920068066 20.8685035625296 1.11311598412146 20.9856875728384 1.21283824606613 20.9071794508762 1.07503638365405 0.25191769859978 4.26741110144054 -0.45516591533386 0.270820691681159
"414" 1.7626502577779 20.4597645168432 1.06669460453176 19.8028827981189 1.50902100955341 20.0564754299468 1.35252545934728 20.231882747183 1.41467243115483 20.131323657481 0.956999406310927 0.235071444829735 4.07110020106481 -0.814273086048577 0.224963233142708
"415" 4.27922823405743 21.7927054777254 4.08770003335055 21.3657014967304 4.28741348314157 21.5405136303546 4.09060483161642 21.6348913360401 4.18346413370399 21.5792034872279 0.46799086684641 0.218267717827483 2.14411398765028 -0.421638804242145 0.102147298470671
"416" 4.38132132744019 20.1569680604878 5.25793972709074 19.6952902242089 4.84299989925667 20.0098872036939 4.75976344770801 19.8643375889716 4.81963052726547 19.9261291423483 0.990760436794428 0.167669309094469 5.90901484681497 1.0860506866203 0.166120117915457
"417" 7.07815116547529 19.9095775481485 6.71588926649827 19.5152964558929 7.00280396932724 19.6260874546587 6.8096173855399 19.8130355299088 6.89702021598678 19.7124370020207 0.535435582643464 0.26883199027484 1.99171081572569 -0.74310037442781 0.143942213346011
"418" 7.75828452337587 21.1008104999449 8.08712506715599 20.4974091949181 8.02935846218007 20.870392944521 7.80515672061667 20.7554453829399 7.92270479526593 20.7991098474315 0.687189375748527 0.251951111991012 2.72747109674611 0.498979511413538 0.173138127368251
"419" 0.94625259082555 20.332780230965 0.83785837459991 18.9754710046651 1.16600427671781 19.6547317475632 0.63052922250983 19.7110817205912 0.89205548271273 19.654125617815 1.36163050858519 0.538431846327183 2.52888182204176 -0.0796905094603069 0.733145228752948
"420" 4.29024502186746 21.3160158683608 4.47260287473619 20.6359952884268 4.51835902079226 21.024627438925 4.24066995147838 20.9576032647309 4.38142394830183 20.9760055783938 0.704047140209189 0.285663191788527 2.46460573307039 0.262000912039209 0.201120353241741
"421" 6.59351233433962 21.8050560625818 6.60046515682521 21.0673043172083 6.70752187156993 21.4501874126019 6.48931889342272 21.4538511251385 6.59698874558241 21.4361801898951 0.73778450752379 0.218233733556162 3.38070790203441 0.00942405991516493 0.161009467636811
"422" 12.8574166027341 22.9365060602563 12.5264452601653 22.4125410052192 12.8407933872371 22.5909227159469 12.5613536048201 22.7779499751576 12.6919309314497 22.6745235327377 0.619743018114684 0.336252565321235 1.8430878513079 -0.563379078240268 0.208390179680987
"423" 11.4008056213069 22.7060719351774 10.7921967772932 22.3869576451423 11.1584539825077 22.4540450755657 11.062121244761 22.6498718112084 11.0965011993 22.5465147901599 0.687196227519005 0.218238646335259 3.1488292246064 -1.08787159057479 0.149972774460444
"424" 4.58138224516983 22.5891175864385 4.83360539969351 21.7009854029421 4.85069554780071 22.2022775798676 4.55769019285544 22.1271139471452 4.70749382243167 22.1450514946903 0.923252562975038 0.302492495296381 3.05215030895374 0.276707383361146 0.279276971563099
"425" 8.02115434321442 22.4383179454057 8.24590273628498 21.8247073791849 8.22549484575793 22.1773426964416 8.03466131346009 22.1130068718726 8.1335285397497 22.1315126622953 0.653475146555406 0.201386532251418 3.24488007837378 0.351096889553774 0.131601093677281
"426" 2.75439673329775 22.8876776407209 3.33673161434228 22.3315664519974 3.14177693201884 22.7298493098476 2.92741145387113 22.5164068644581 3.04556417382001 22.6096220463592 0.805216472698251 0.302506587887519 2.66181466764504 0.808428727992617 0.243583287666771
"427" -0.15506942771888 21.2678369418555 -0.81128592628297 21.0126844488586 -0.44050973884217 21.0656325205976 -0.49680537570537 21.2235741777473 -0.483177677000925 21.140260695357 0.704075910445917 0.167674583026212 4.1990616451144 -1.19996170940595 0.11805563470282
"428" 7.34218475282545 20.8267864805085 7.35182493530372 20.3082966867531 7.50026118720109 20.5773858242856 7.19771849130045 20.5799606604065 7.34700484406459 20.5675415836308 0.518579405054558 0.302553652471553 1.71400808028029 0.0185906684724066 0.156898093095781
"429" 0.616489295128841 22.0501700728304 0.19354236540524 21.5743418046837 0.46982115514098 21.7700525527415 0.35999345647085 21.8734268856693 0.40501583026704 21.812255938757 0.636629127616821 0.150825648029261 4.22096066508072 -0.726628803340546 0.0960200007271103
"430" 9.74328810806235 23.374238244247 10.0031626718898 22.8869018492068 9.97425155270903 23.1944938499073 9.76406792649491 23.0891338999297 9.87322538997607 23.1305700467269 0.55229661492287 0.235112474760043 2.34907405694465 0.489896329308296 0.12985182393611
"431" 8.06993979398346 23.8667680292064 8.52577267443461 23.4787562177044 8.33336666984215 23.7312743762793 8.24403473837618 23.6323718976809 8.29785623420904 23.6727621234554 0.598612379395414 0.133273756802836 4.4915997999591 0.86559728194064 0.0797793206707111
"432" 8.34210948313601 24.1335291502728 8.63819589789095 23.4665397547769 8.57424089454504 23.8516208904647 8.39591401479828 23.7781997996919 8.49015269051348 23.8000344525249 0.729754766141672 0.192850026213333 3.78405323800376 0.417781900432447 0.140733225779726
"433" 0.87609671171812 23.1567155848399 0.41509211964541 22.5806941034287 0.74009295681338 22.8096811319317 0.57334069655457 22.9504633800837 0.645594415681765 22.8687048441343 0.73778450848426 0.21823372263739 3.38070807558069 -0.674939293146187 0.161009459790717
"434" 1.49546641659473 23.4960410826612 1.72876316020434 22.4466241837301 1.73258009189926 23.0180458673985 1.48520038527528 22.970445447863 1.61211478839954 22.9713326331957 1.07503637070608 0.251917683359712 4.26741130820516 0.218753383916773 0.27082067203571
"435" 8.78839891098342 24.1359339702325 8.75101136346259 23.4071452447219 8.88009280062995 23.7787092463724 8.66405646201025 23.7954727756872 8.76970513722301 23.7715396074772 0.729747103550892 0.216685752921811 3.36776688688995 -0.0512560077095681 0.158125800575436
"436" 8.38264581341475 23.203422807695 8.53472812494747 22.6863244370096 8.5091392149055 22.9700048608705 8.40322846766368 22.9423834733502 8.45868696918111 22.9448736223523 0.538998844568892 0.109453311644148 4.92446355868403 0.286041750945885 0.0589952085104345
"437" 7.86257699439382 22.9888845317166 8.13626047331791 22.4328454390464 8.10182160222116 22.7727764848725 7.88833844817161 22.6742963786822 7.99941873385586 22.7108649853815 0.619743591506585 0.235102931453873 2.63605216521163 0.457389663035333 0.14570353511295
"438" 0.55598863021252 20.5304379469176 0.0234065120557401 19.8179664800301 0.42167312121277 20.0945596117679 0.18407222583512 20.2817755029266 0.28969757113413 20.1742022134739 0.88952757332708 0.302496240285102 2.94062356771345 -0.641907919049548 0.269078746561372
"439" 9.45832330190502 22.0207935456082 9.23115573920592 21.4623377172701 9.43538568376896 21.7160651129506 9.26631428698841 21.7900140388427 9.34473952055547 21.7415656314392 0.602891378066938 0.184536123428235 3.2670642845784 -0.386335816915374 0.111255237756779
"440" 9.31846146532279 21.0180159326094 9.48580841437748 20.599072975093 9.49434245536783 20.8530355555617 9.30546699089514 20.7830861485313 9.40213493985014 20.8085444538512 0.451129918106214 0.201412166026992 2.23983449959897 0.380032529430824 0.0908630539653522
"441" 2.24378244707747 21.5627353163597 2.07287286171901 21.1452299469246 2.27896138931021 21.311397775793 2.04838648234426 21.4130514857902 2.15832765439824 21.3539826316421 0.451132818440984 0.251988619740166 1.79029044607714 -0.388548363143493 0.113680336238434
"442" 12.4204671778041 22.9736327861619 12.0150465699549 22.5741629713072 12.3312764160541 22.6703813129047 12.1246690536486 22.8913929211264 12.2177568738795 22.7738978787345 0.569159030718944 0.302543770666254 1.88124524747463 -0.792791324509996 0.17219551926246
"443" 13.706304594826 21.7712169755501 13.1138917126066 21.1076561746695 13.5284064131102 21.3544673107674 13.3202862104452 21.5501107103324 13.4100981537163 21.4394365751098 0.889531314504886 0.28564026073136 3.11416644217909 -0.728811021187528 0.254085956603885
"444" 11.7495646957954 24.3093114445521 11.3437892111384 23.423985697891 11.6391862132344 23.8439675553899 11.4740141684746 23.9262161265152 11.5466769534669 23.8666485712215 0.97388676017782 0.184517294100846 5.27802428993757 -0.429763384386693 0.179698949748651
"445" 1.52915207049346 22.6397030446999 0.5554451080833 22.6214527800221 1.06202664251808 22.5288348546116 1.06441577546776 22.7301878042281 1.04229858928838 22.630577912361 0.973877980450751 0.201367123124754 4.83633060520707 -1.55205544405623 0.196107007197914
"446" -0.13052895290068 20.6418888031063 -0.79241710127236 19.8822081424194 -0.3469124919908 20.1860716765321 -0.54469882002741 20.3680621885749 -0.46147302708652 20.2620484727628 1.00757661107061 0.268774957970092 3.7487741368477 -0.71671440645445 0.270811361292151
"447" 7.39445159643251 21.7997506302337 6.90384621842534 21.098524890562 7.26935905963926 21.383200135646 7.05317315280212 21.542920857528 7.14914890742893 21.4491377603978 0.855810244684898 0.268788123460638 3.18395855317702 -0.610484122740855 0.230031629707243
"448" 5.00565028057369 21.0002954689421 5.78460449915141 20.334912313601 5.45841261271543 20.7702966349853 5.30062551206514 20.5960549842849 5.39512738986255 20.6676038912716 1.02445322882583 0.235067909273963 4.35811605246325 0.863868651303913 0.240816078649049
"449" 7.85215147178671 21.5794226841045 8.00178789361771 21.1897521016932 8.04429292358255 21.4354964676221 7.80665446229621 21.3516534383161 7.92696968270221 21.3845873928988 0.417413729452171 0.251995420287255 1.65643379144094 0.366644167306083 0.105186348186971
"450" 7.07523473234272 22.7878454025391 7.02177025974993 22.3955701078089 7.1223597940198 22.5883592472245 6.97902207444447 22.6115916153169 7.04850249604633 22.591707755174 0.395901953373938 0.145208280687567 2.72644198732555 -0.135458606356763 0.057488241970279
"452" 3.74211943059021 24.297322048753 3.89887431796306 23.4474131171683 3.94758225644774 23.911203912107 3.69039661730195 23.870673867331 3.82049687427663 23.8723675829606 0.864243765787573 0.260359631111232 3.31942306915602 0.182387608479583 0.225014188050634
"453" 11.1429024318476 24.1454726351554 10.859973018572 23.9696613339499 11.0397671887437 24.0064178437465 10.9761985432127 24.1147084829116 11.0014377252098 24.0575669845527 0.333104587972059 0.125570041114319 2.65273933986214 -1.01479260720893 0.0418279568070196
"454" 3.67739442641673 23.8760070361315 2.87832700040131 23.5556711787067 3.35021058066741 23.5743806327904 3.24145546959951 23.8668370226286 3.27786071340902 23.7158391074191 0.860885481856293 0.3120230987292 2.75904407514215 -1.18952540532536 0.268616155699781
"455" -2.34436204069378 23.3164482625504 -2.29223671451134 22.9959876044636 -2.24784047039794 23.1729011020011 -2.38895512802897 23.1535977615262 -2.31829937760256 23.156217933507 0.324672270160352 0.142428808714436 2.27954072698387 0.161245338659972 0.0462426846615506
"456" -10.0293434313548 11.5793262630778 -9.67716167329822 11.2711317501366 -9.79162665537949 11.5070162352078 -9.928048957897 11.358844830322 -9.85325255232651 11.4252290066072 0.467991291067347 0.201409557494151 2.32358035482471 0.851909280409537 0.0942579188449907
"457" -13.8953255042959 11.1893865809104 -13.1962981927474 11.2678501694174 -13.5756508015148 11.3582816894003 -13.5464616090199 11.0993331138547 -13.5458118485216 11.2286183751639 0.703417171394203 0.260588514205087 2.6993406579716 -1.45901739321986 0.183302435559961
"458" -10.2609609962314 12.7752023692122 -10.3805510167333 12.5285666253866 -10.2313851784534 12.6118926252886 -10.4025032419004 12.7011902004643 -10.3207560064824 12.6518844972994 0.274100279343341 0.19301670541715 1.42008578351263 -0.451482813286871 0.0529059328727721
"459" -11.0742299405408 15.7852426583304 -10.5209733061818 15.0461354509864 -10.6495244742693 15.5451573310834 -10.9649040924544 15.3212552608913 -10.7976016233613 15.4156890546584 0.923240146121324 0.386776990787824 2.38700896927912 0.64257067152107 0.357088045491317
"460" -8.35369253703574 11.6893275218629 -8.40856298296865 11.3095829117015 -8.30873114598915 11.495491886368 -8.44912961739445 11.5194050813902 -8.38112776000219 11.4994552167822 0.383688330267521 0.142420404679641 2.69405448699985 -0.143499846740939 0.0546450472675561
"461" -15.2111511081931 11.9416711975575 -14.4987374278103 11.9318569735215 -14.8651144186582 12.0689495914684 -14.875268420922 11.8087713576201 -14.8549442680017 11.9367640855395 0.712481277641802 0.260376299094986 2.73635227214704 1.55702117966703 0.185513238246839
"462" -15.0231313146125 12.5619837545859 -15.1394882463799 12.1261176962266 -14.9767009748381 12.3233576803445 -15.1779966996333 12.3826316558551 -15.0813097804962 12.3440507254063 0.451129866446458 0.209841304307925 2.1498620966655 -0.260872223258901 0.0946656795873846
"463" -10.7907537019038 11.6153235643886 -10.3097555542926 10.9176789029531 -10.4606528345919 11.3465405709579 -10.6576889544477 11.2183262656949 -10.5502546280982 11.2665012336709 0.847388512805551 0.23507900927541 3.60469663121977 0.603617114679594 0.199203252061692
"464" -11.4619499174898 8.74914500516982 -11.3312139220372 9.3290405093633 -11.5191791253583 9.05681482574308 -11.2830301677309 8.99729158324343 -11.3965819197635 9.03909275726656 0.594449910665972 0.243535103396123 2.44092084622014 -0.221740344636433 0.144769420457853
"465" -11.7308237698681 14.0289153442188 -11.429563209531 13.6707845450844 -11.496802922974 13.9292907014804 -11.6739738319072 13.7878623170242 -11.5801934896995 13.8498499446516 0.467991019682286 0.226696975943892 2.06439021841259 0.699364497941938 0.106092148930873
"466" -9.52127849153599 8.99660159552789 -8.7478721384829 8.2021945755495 -8.97271611131473 8.78168145520043 -9.32459961558148 8.45600267975933 -9.13457531500944 8.5993980855387 1.10871091828927 0.479467063882246 2.31238181265681 0.772004087659377 0.531590368686344
"467" -7.88171036799112 12.3179634485539 -7.28370758761948 11.9004397575472 -7.50204181241243 12.2451852309732 -7.68642450654244 11.9948046515059 -7.5827089778053 12.1092016030506 0.729337615843389 0.310945996065261 2.3455443230416 0.961281518006081 0.226784611426285
"468" -9.2570302208351 10.3011516361316 -9.5013078580223 9.89212096986669 -9.27313081684276 10.0416609961584 -9.47182116064855 10.1673823105696 -9.3791690394287 10.0966363029991 0.476421714424156 0.235124863889271 2.02624982549068 -0.538366284615514 0.112018590757873
"469" -8.51007564361059 12.6240201282928 -7.93188848555733 11.5134833220687 -8.0149456130513 12.1994780583446 -8.4456448410837 11.9888430527961 -8.22098206458396 12.0687517251808 1.25203529811101 0.479446483551707 2.6114182522229 0.480021008052147 0.600283920961938
"470" -15.5328685993518 14.3730363863851 -15.1694897932918 14.1352436895613 -15.3033337291081 14.3397813161682 -15.4130636012841 14.1810271708674 -15.3511791963218 14.2541400379732 0.434268952788882 0.192985811649314 2.25026362859265 0.991338789105392 0.0838077463280599
"471" -9.25290927141065 11.1275259070642 -8.82102949223709 10.7832701411655 -8.95300534990416 11.0737256950133 -9.136844588772 10.8550462891349 -9.03696938182387 10.9553980241148 0.55229718088498 0.285687851164278 1.93321899630725 0.89781995927297 0.157784594811119
"472" -6.62468017212772 13.5840001546096 -6.78011321828276 12.6311933312017 -6.53149287378649 13.0963719918834 -6.86182781589365 13.1588962944541 -6.70239669520524 13.1075967429057 0.965401613096619 0.336200033296985 2.87150957014874 -0.161707341613807 0.324568054468046
"473" -9.21457502019592 10.7799385706397 -9.49764398500483 10.4731595796533 -9.24641010173908 10.531811691599 -9.4506735868144 10.7315860037789 -9.35610950260038 10.6265490751465 0.41742231390833 0.2857155003532 1.46097188774258 -0.74522294841345 0.119264025276909
"474" -10.7012070737137 10.9640009314799 -9.68140758386571 9.56325535094282 -10.0478470419117 10.4069642626642 -10.3739045389506 10.183773751498 -10.1913073287897 10.2636281412114 1.73265091143267 0.395129720028648 4.38501794121446 0.629298257187199 0.684621869541772
"475" -10.8599427904555 9.62165643060937 -10.105777564774 9.59515439750601 -10.4898334948512 9.76214541325355 -10.5080599281124 9.46018151853771 -10.4828601776147 9.60840541405769 0.754630734456149 0.302513465124093 2.49453601725329 1.53566989651441 0.228285958369469
"476" -8.20554017588585 12.8339513715134 -7.63461516729148 12.3150499174513 -7.84400791678502 12.6779992230758 -8.01817915648179 12.4959586409859 -7.92007767158867 12.5745006444823 0.771501188894853 0.251941251614609 3.06222654666734 0.833097586248682 0.194372975152328
"478" -7.5918216193793 14.311875048268 -7.78666264109115 13.7860665622762 -7.61803870523579 14.0333170015191 -7.75015066409643 14.0864696998046 -7.68924213023523 14.0489708052721 0.560747347459339 0.142403577936162 3.93773355688236 -0.354868097808366 0.0798524285964222
"479" -11.6517250246266 12.0436342077812 -11.3152977453535 11.6601035451286 -11.4514697912497 11.8924367746679 -11.5289008053971 11.828720339583 -11.48351138499 11.8518688764549 0.510175541783264 0.100276348416915 5.08769565144244 0.720066086689577 0.0511585403816468
"480" -11.9213504626469 15.6470991177055 -11.3793807857267 15.1099489636545 -11.5172277576115 15.5287382071964 -11.80267710916 15.2553748342141 -11.6503656241868 15.37852404068 0.76306056030821 0.395232673228956 1.93066163805282 0.789864294671212 0.301586465086199
"481" -8.75479473706189 13.1670920951588 -9.23596668550939 13.1073296558478 -8.97891938091664 13.0751028002587 -8.99097180559707 13.2000781592336 -8.99538071128564 13.1372108755033 0.484869047398524 0.125555172301124 3.8618006611121 -1.44722729409098 0.0608778167896035
"482" -6.72022716854322 12.5050479058392 -6.0745112976568 12.3250453511928 -6.38003824325212 12.52066295345 -6.4415810445161 12.3200793092437 -6.39736923310001 12.415046628516 0.670335666359639 0.209812570430137 3.19492614282063 1.29893382373884 0.140644849209915
"483" -2.90164206545128 23.9398834305734 -2.91381491768876 23.6576235570695 -2.85671330552509 23.801346698321 -2.95677004314056 23.8082011727495 -2.90772849157002 23.7987534938214 0.282522237216891 0.100291248680736 2.81701784485965 -0.043099693164026 0.0283345079505572
"484" -10.7801826364756 13.788238658155 -10.4843264316004 13.262946051454 -10.5143651699656 13.6027628616118 -10.7593188865219 13.4728971675618 -10.632254534038 13.5255923548045 0.602879106138137 0.277249746160117 2.17449831600554 0.5129375406105 0.167148079142037
"485" -10.1727853565408 15.1309264678337 -10.4569495233883 14.5896762803716 -10.1971291352448 14.8097008105746 -10.4171943206142 14.9324032381593 -10.3148674399646 14.8603013741026 0.611310918557748 0.251961448533041 2.42620814460662 -0.48345832546337 0.154026784543874
"486" 1.5448392676512 24.1470450004628 0.78707977755129 23.3179936804366 1.35300601946222 23.586198474486 1.016383354669 23.9098083834001 1.16595952260125 23.7325193404497 1.12317653824925 0.46694559811597 2.40536915388225 -0.740500611710711 0.524462340442622
"487" -4.54538813589402 22.5181711916926 -4.58941467208797 22.1370177864016 -4.46107120643123 22.3207786972071 -4.66882706391418 22.3503750565428 -4.567401403991 22.3275944890471 0.383687704069538 0.209853379301851 1.82836085530767 -0.114999062777843 0.0805181612955611
"488" -15.1482495149795 24.5495351865926 -14.7957067818402 23.937973466904 -14.8829419899662 24.3093098531163 -15.0734169677685 24.2059997526767 -14.9719781484099 24.2437543267483 0.705899508200535 0.21668801079348 3.25767681200097 0.522933104273549 0.15295996025207
"489" 9.00443234757315 19.2525674179414 8.9002623769908 19.026612649675 9.03839199589596 19.1026866237895 8.87317754405305 19.1850187252337 8.95234736228197 19.1395900338082 0.248811052956785 0.18459249720933 1.3478936398733 -0.431981383707742 0.0459286535985756
"490" 11.2950807510907 23.4936938619784 10.8500625461042 23.3011651429758 11.100900803782 23.3542902920367 11.0639190188939 23.4474986802455 11.0725716485975 23.3974295024771 0.484879892767428 0.100276896870546 4.83540982917919 -1.16247985882161 0.0486222510016409
"491" 6.41328695193585 23.1643408892474 6.07981003413647 22.9132898739899 6.2956872692974 22.9854147603719 6.2129518659278 23.1013339403098 6.24654849303616 23.0388153816187 0.417412825589667 0.14241630260681 2.93093429578833 -0.925487266996848 0.0594463912811415
"492" 5.16588077009803 22.6476822362828 5.31402154987486 22.2037556626344 5.35493673548549 22.4712982054206 5.12197022148901 22.4002627838843 5.23995115998645 22.4257189494586 0.467991980085212 0.243555800088015 1.92149798902794 0.322085549190837 0.113982161144428
"493" 7.87549241859496 23.6693480791101 8.10523488428205 23.103691712613 8.05441754446466 23.424444927417 7.91839961374532 23.3736601652264 7.99036365143851 23.3865198958616 0.61053151065176 0.145189426432953 4.20506868613946 0.385798550874426 0.0886427198507734
"494" 7.71992319100589 23.6218388261106 7.13418543241345 23.3782652454662 7.47484996965779 23.4140156335083 7.40545735117929 23.59395691119 7.42705431170967 23.5000520357884 0.634363311540634 0.192857976016126 3.28927703507369 -1.17670922318425 0.122342024322614
"495" 6.75800772467365 23.0520684376154 6.66461292450286 22.6184222717022 6.82015544539216 22.8186683844135 6.60953462903173 22.8697337207459 6.71131032458826 22.8352453546588 0.443589433947816 0.216722857260323 2.04680502811471 -0.212130723072844 0.0961359695756603
"496" 2.05659470694678 22.0124049003314 2.32695838394588 21.4735406228271 2.34817886961135 21.8305117065931 2.02838038254725 21.6807807615003 2.19177654544633 21.7429727615793 0.60288574988192 0.35311531862395 1.70733388806608 0.46502961778593 0.212888193663393
"497" 4.67149463546999 24.426917599921 5.008607021164 23.4684782706766 4.97882469118879 24.0154152198997 4.69094955017385 23.9225497125499 4.840050828317 23.9476979352988 1.0159973958779 0.302483221468083 3.35885538029785 0.33821567313853 0.307322165308329
"498" 2.75226945171587 21.1775515397502 3.12529063349337 20.8420247724128 3.03648523992592 21.12824722742 2.82805167151781 20.9089386962149 2.93878004260462 21.0097881560815 0.501720055065115 0.302557076100812 1.65826581063978 0.838266110347675 0.151798952881639
"499" 10.6549640193828 24.0197926044609 10.5032394733144 23.4887414609075 10.6798530587593 23.7351534542105 10.4876615770366 23.7953491251383 10.5791017463486 23.7542670326842 0.552300330390108 0.201397826316974 2.74233511100988 -0.278292082260631 0.111232086014714
"500" 6.79167785204337 20.3234840928323 6.61816922469187 19.8707216670767 6.86608277109623 20.0411657641533 6.5557249352332 20.1706372769436 6.70492353836762 20.0971028799545 0.484870145442576 0.336280922601592 1.4418603996071 -0.365959644995212 0.163052579851397
"501" 3.48710438950129 22.488448279778 3.8001162855661 21.5662911455978 3.79970449152538 22.0978987433678 3.47870539320512 21.9979518415687 3.6436103375337 22.0273697126879 0.973832751142425 0.336199054581757 2.89659574549936 0.327231469006084 0.327401650254835
"502" 12.3206707803611 23.5032689426968 11.6659521705841 23.1631270115685 12.0443898776266 23.2639304134111 11.9714501092531 23.4149072654998 11.9933114754726 23.3331979771327 0.737802813290996 0.167672954518594 4.40024937479812 -1.09165191309106 0.123709577556632
"503" 10.4919324825074 21.5272563149268 10.1569848373167 20.8888811087893 10.4507665722061 21.1554248584497 10.2159600642214 21.2862732440399 10.3244586599121 21.2080687118581 0.720911110213877 0.268803638746855 2.68192467027127 -0.483202181541202 0.193783529638525
"504" 1.50828730416058 21.1895489729687 1.68745172045541 20.4218037849697 1.7024506550675 20.8444503077845 1.48868045414571 20.8005598192905 1.59786951230799 20.8056763789692 0.788373364442125 0.218229406319098 3.61258997006735 0.229261421785378 0.172046251279995
"505" 4.66216673548863 21.0636401098556 5.0084674027636 20.3554200098869 4.97514526489549 20.7922368508302 4.68480204769164 20.6592122102307 4.83531706912612 20.7095300598713 0.788352625513975 0.319366151592351 2.4684914840952 0.454787340884568 0.251773144108124
"506" 7.0219764376119 20.7063596188759 6.43148559525113 20.3547688451806 6.76804184769029 20.4860579916176 6.71163511791022 20.5887050517628 6.72673101643151 20.5305642320282 0.687237591419126 0.117124455691079 5.86758407852707 -1.03375038357437 0.0804923288254136
"507" 5.96441983943117 21.4173157580497 6.04344167419174 20.9731511911969 6.14557032747169 21.2261629489615 5.86298775358448 21.1840186399846 6.00393075681146 21.1952334746233 0.451139238834764 0.285707987014471 1.57902214617442 0.176068921459756 0.128894083790721
"508" 9.52495546133178 23.2999470125526 9.30067603362969 22.931114021705 9.48467065814832 23.0803477567875 9.35252243059976 23.1653452323384 9.41281574748074 23.1155305171288 0.431670055514559 0.157123279288102 2.74733354261939 -0.546338440606547 0.0678254146929247
"509" 3.36699903801842 23.4070497585745 2.80939659371923 22.9001401877658 3.22728132667576 23.0171828010107 2.97672836395357 23.3076007889499 3.08819781586883 23.1535949731702 0.753576670860943 0.383561461629682 1.96468296804151 -0.832982977338636 0.289042969325453
"510" 2.10178915640944 21.1489279488844 2.29635234552854 20.632034124505 2.33989755932318 20.9518323173541 2.05401876083281 20.852797027421 2.19907075096899 20.8904810366947 0.552298886692501 0.302546981605216 1.82549792353631 0.360004879664599 0.167096361112738
"511" 2.59781980589177 22.1124691136831 2.4511239695718 21.5450980620494 2.61761788229623 21.815223090547 2.44020654619807 21.8660111024763 2.52447188773179 21.8287835878662 0.586028650004019 0.184537812742703 3.17565620451514 -0.253012781293267 0.108144445276301
"512" 11.7642188237774 20.066764450158 11.3103701695414 19.9218508079483 11.5744734724779 19.9034544120193 11.5204192726243 20.0887088652536 11.5372944966594 19.9943076290531 0.476422674366316 0.192979452183226 2.46877410509992 -1.26172895550995 0.0919397867068789
"513" 11.5996469375382 20.6120899703431 11.8592599843331 20.2534976147094 11.786967729725 20.4837846456517 11.6625758125082 20.3984628114147 11.7294534609356 20.4327937925262 0.442704655029807 0.150841521029287 2.93489917105683 0.626638106196876 0.0667782435314419
"514" -11.8086256955419 20.9252876899399 -12.174555305705 20.4515793613729 -11.8563651183009 20.5947551958202 -12.1074382665519 20.7995188598029 -11.9915905006234 20.6884335256564 0.598585048383157 0.323984388297154 1.84757374122034 -0.65773296872874 0.193932210744239
"515" -11.1170337726053 24.923260264432 -10.9468529043577 24.3493791170508 -10.9061075610541 24.6835215759722 -11.1613988967936 24.6147968657094 -11.0319433384815 24.6363196907414 0.598582575119835 0.264379938543724 2.26409983456759 0.288282915575045 0.158253224423526
"516" -6.84785967697754 12.575898921425 -7.01437608377759 12.0847851799835 -6.82762921148096 12.3042011531645 -7.02459007915873 12.37655747978 -6.93111788037757 12.3303420507043 0.51857537616654 0.209830935273274 2.47139620042761 -0.326894540310922 0.108813156190715
"517" -6.637890533513 14.3463056011037 -6.88387575455605 14.0628829497205 -6.73084663234215 14.1877073496433 -6.77963261804759 14.2330147910471 -6.76088314403453 14.2045942754121 0.375282731135701 0.0665795512736877 5.63660649488355 -0.71480002094413 0.0249861558397789
"518" -8.20733377751482 13.1463741554943 -7.52043941194828 12.6359089293018 -7.78404649450672 13.022920971419 -7.97056736954776 12.7847690380557 -7.86388659473155 12.891141542398 0.855802907566187 0.302500215191244 2.82909850832714 0.931693953379047 0.258880563700063
"519" -10.0785799672431 12.6688703328086 -10.3768203970265 12.3416950861619 -10.172268755086 12.46524064038 -10.2689035714177 12.5580517446979 -10.2277001821348 12.5052827094853 0.442708703297908 0.133985778395242 3.3041469669413 -0.739166193253501 0.0593166702137185
"520" -9.62628091677061 8.02551713207191 -9.14209510989869 7.89405657863896 -9.35541565665605 8.09322997001395 -9.43266599603438 7.83572978826496 -9.38418801333465 7.95978685535543 0.501714832036196 0.26883816420819 1.86623366334128 1.30567904113776 0.134880094400632
"521" -8.33398826172902 10.6002672887324 -8.73313806425586 10.296292340741 -8.43784235236717 10.3337124658886 -8.6096266523535 10.5724612679136 -8.53356316299244 10.4482798147367 0.50171838103023 0.294127244896093 1.70578683116375 -0.919940274898091 0.14756904512615
"523" -9.63350315997406 10.7911182733303 -9.85428886455411 10.2573895056267 -9.64185690065079 10.4925785867513 -9.83365926963608 10.5776523308594 -9.74389601226408 10.5242538894785 0.577592178635845 0.209822998465231 2.75275914871436 -0.392232033729599 0.121192122811438
"524" -13.5930553049975 10.9507860231353 -13.5367267294254 10.5201857850837 -13.460239289594 10.7558388299214 -13.6689408477651 10.7339703490478 -13.5648910172114 10.7354859041095 0.434268895312628 0.209844158457565 2.06948288913387 0.130075474880177 0.091128790881175
"525" -6.10136930418754 14.221262238339 -6.47526827647721 13.8867236857602 -6.1975460009863 13.9637592882942 -6.36064617020185 14.1558317734147 -6.28831879033238 14.0539929620496 0.501713548392708 0.25197917520798 1.99109131926716 -0.840900579909235 0.126421366114664
"526" -9.2424520003282 9.82249695127496 -8.81506301223264 9.49995112447433 -8.97968064890748 9.7414235150597 -9.09455190181114 9.59699070043311 -9.02875750628042 9.66122403787464 0.535441086891779 0.184543335519371 2.90143821983523 0.924300918501268 0.0988120841491261
"527" -18.4023215176484 17.3810609950279 -17.9181086563681 17.7528865137109 -18.2566769918354 17.6771701713267 -18.0870380409078 17.4441617183164 -18.1602150870082 17.5669737543694 0.610504964249442 0.288219209710289 2.11819664922094 -0.915939295298688 0.175959258320182
"528" -0.27458366110634 23.2785282527104 -0.30811800824433 22.947113742081 -0.233803774284679 23.1127331541521 -0.345831973956439 23.1269570996547 -0.291350834675335 23.1128209973957 0.333106785121083 0.112927579214983 2.94973811921478 -0.100842289035879 0.0376169428638096
"529" 7.99171965503216 20.2510669706951 7.74644620698954 20.0945510126653 7.89617239114846 20.1399083636352 7.85316613915023 20.211405314924 7.86908293101085 20.1728089916802 0.29095757325201 0.083434715523762 3.48724834052016 -1.00281200201562 0.0242759623537656
"530" 10.3532377166691 23.225061346157 10.3182016292019 22.9107643188849 10.3953434032379 23.0666023787618 10.2792848589944 23.0825108791082 10.3357196729355 23.0679128325209 0.316243812235319 0.117143783766718 2.69962094501824 -0.111016112307142 0.0370459967580568
"531" 6.20791220335658 22.5316518163206 6.11544180003181 22.2204223015937 6.25671644376667 22.3522962405032 6.07327333867644 22.4122945600197 6.1616770016942 22.3760370589571 0.324676125282019 0.193005624658838 1.68221069129941 -0.288806272885024 0.0626643183718673
"532" 5.5238969457353 24.1946862891392 6.33830919623905 23.7656906195663 6.01449131742604 24.1697430874523 5.81556923917177 23.8142374352073 5.93110307098718 23.9801884543528 0.920491498213283 0.407374842123512 2.25956883693422 1.08597457621513 0.374985078760671
"533" 7.0759798720011 23.4879373980046 6.9665231918446 23.1952964684819 7.09191953239282 23.3203539803143 6.95724314192422 23.374679272562 7.02125153192285 23.3416169332433 0.3124411600011 0.145220410161399 2.15149619570589 -0.35792056766157 0.045372833406663
"534" 10.0562548421216 24.020314822748 9.57356692403672 23.4848265154907 9.89931430507112 23.6936939841862 9.75338314696154 23.8324679206118 9.81491088307915 23.7525706691193 0.720926732389902 0.20138050635115 3.57992312886935 -0.73358676450284 0.145180590410758
"535" 9.60372892512183 24.1181674351677 9.34224352068648 23.3744357160191 9.60604526660088 23.713816619878 9.35481483367491 23.8093898950441 9.47298622290415 23.7463015755934 0.788359998224459 0.268795426587126 2.93293679968519 -0.338086731599264 0.211907562026969
"536" 6.16535022941196 19.6932474224579 6.44642366747431 19.3846545557531 6.39013799380156 19.6235133674487 6.21212657942329 19.4698878580159 6.30588694844313 19.5389509891055 0.417410870684173 0.235135834779504 1.77519037485544 0.738762506923484 0.0981482535243626
"537" 4.43473935418005 23.4089675323153 4.75783965593269 22.9925656029394 4.67785623287289 23.2749005681404 4.50335497753755 23.1464045653692 4.59628950505637 23.2007665676274 0.527052532278015 0.216706969988936 2.43209774150284 0.659893157299758 0.114215957294965
"538" 2.7266691742754 21.9749768180049 3.28917877739953 20.9228853708079 3.18639211222735 21.5673212993701 2.81070653260214 21.3785282284764 3.00792397583747 21.4489310944064 1.19302701850035 0.420455084825711 2.83746602563955 0.490988439087757 0.501614276262931
"539" 1.66970672995415 21.6307175750196 2.0162051632162 21.0766787700299 1.93817741414116 21.4262718504862 1.73576479563643 21.3066872194685 1.84295594658518 21.3536981725247 0.65346779697812 0.235098600815872 2.77954779275744 0.558890231567814 0.153629364747786
"540" 2.71310547402451 23.5464730275492 2.20634995152563 22.2825370167364 2.57181117137695 22.8968137793763 2.37233116783089 22.9852770409957 2.45972771277507 22.9145050221428 1.36173984263243 0.218215536731649 6.24034320849954 -0.38131170040372 0.297152790648907
"541" -7.29436941838129 13.8918655345573 -6.95116662129236 13.1816543611875 -6.99034957585251 13.6150747170729 -7.26595366368034 13.4907930502481 -7.12276801983683 13.5367599478724 0.788788989976969 0.302330193556881 2.6090314721694 0.450150333997408 0.238474728015274
"542" -7.58390888027073 14.2108772772845 -6.98269082454666 13.9144329098375 -7.24079937608996 14.1746168407584 -7.35007547509123 13.9664603560321 -7.2832998524087 14.062655093561 0.670330078035951 0.235096550265108 2.85129695557017 1.11270568862059 0.157592288885192
"544" -8.79221220090089 13.5443277332434 -9.25478980020462 13.1192883329242 -8.96625108395889 13.2863596693722 -9.05950364454092 13.3939780004698 -9.02350100055276 13.3318080330838 0.628201024514726 0.14239994818592 4.41152565374908 -0.827663964545212 0.0894557933412388
"545" -14.2690932299399 14.8765863426272 -13.3674178075099 15.075005433558 -13.8684343985754 15.1305644763718 -13.8077380138038 14.8170369684845 -13.8182555187249 14.9757958880926 0.923248992991656 0.319348632886394 2.89103787496124 -1.35419260330557 0.294838303725625
"546" -16.5542402405325 13.3182572448603 -15.9372807584732 13.7814767143504 -16.3356108378341 13.647506252702 -16.1846340927326 13.435378560623 -16.2457604995028 13.5498669796053 0.771499370976825 0.260369228804377 2.96309734648588 -0.926776894345877 0.200874696244298
"547" 12.4841416738753 21.8197781007398 12.1914524262222 21.3613856833488 12.4606212559048 21.5216987804267 12.2308910135145 21.6769310916977 12.3377970500487 21.5905818920443 0.543866347564682 0.27725990465851 1.96157590198461 -0.568257151253604 0.150792331672756
"548" 12.6179393243196 22.3465626316871 12.1155116512713 22.097556584673 12.4078052332161 22.1618315067329 12.3481205067907 22.2911238693228 12.3667254877955 22.22205960818 0.560747338909718 0.142403587007307 3.93773324600976 -1.11067028787449 0.0798524324655461
"549" 11.534255456104 22.8394375709851 11.7047767712499 22.4957178247326 11.6697440672555 22.6999833158195 11.563493742387 22.6506704043866 11.6195161136769 22.6675776978589 0.383693605475735 0.117136223127837 3.27561872177652 0.46052729482295 0.0449444197837299
"550" 10.0390791710574 22.0181693616044 9.93533606634888 21.764472042723 10.0438562467233 21.8729038382307 9.93657583494952 21.9199671949941 9.98720761870316 21.8913207021637 0.274089331025811 0.117149674776277 2.33965080610975 -0.388176344847046 0.0321094759893211
"551" 10.1915072119855 22.3406030122419 10.1231065661937 22.1189820579669 10.2110441591863 22.2169538542166 10.1080048836726 22.251660313874 10.1573068890896 22.2297925351044 0.23193640447005 0.108727322418681 2.13319338056467 -0.299362595045961 0.0252178242294447
"552" 10.4373055529972 23.0332083588149 10.5516803180546 22.6935464127448 10.5447336339642 22.8869130561244 10.4408385939446 22.8549145782579 10.4944929355259 22.8633773857799 0.358401764072152 0.108711001864777 3.29683066041431 0.324805485299733 0.0389622148423869
"553" 9.39219511943411 22.3164150203911 9.20303214001983 21.9348945016222 9.3731362582674 22.0961597319985 9.23226856739884 22.1704821504851 9.29761362972697 22.1256547610067 0.425840978561924 0.159271868891946 2.67367352141027 -0.460292710367568 0.0678244885063327
"554" 4.80532832725426 23.4113714027628 5.24485250806474 23.0910435158905 5.0830744475352 23.3458970061866 4.95012885716221 23.1728040244179 5.0250904176595 23.2512074593267 0.543867135084698 0.218256065980313 2.49187637760205 0.94099788860046 0.11870230131957
"555" 11.7677101129388 20.9053489653824 11.9090162644277 20.3714326623504 11.98467122286 20.6851895509661 11.6902444616595 20.6155652515328 11.8383631886833 20.6383908138664 0.552298874787881 0.302546956326809 1.82549803671233 0.258727773273204 0.167096343549795
"556" -3.64118856256698 21.9232066093516 -3.8173907551734 21.6811685770168 -3.65976499134135 21.7568201118563 -3.78935760035914 21.8565203946016 -3.72928965887019 21.8021875931842 0.299382066556728 0.163506546326244 1.83100966464898 -0.629267760611464 0.0489509277347044
"557" 4.26488563966132 24.8712883713825 3.74985249793543 24.4061750264353 4.10578779772352 24.5469809321496 3.93359778859802 24.7475801430052 4.00736906879838 24.6387316989089 0.693966541501858 0.264366114769857 2.6250207675291 -0.836285149328484 0.183461238357121
"558" 0.96667983267687 22.3015454066537 1.33754786869755 21.8165811870794 1.21848054792547 22.1233179448369 1.07191989003378 22.0172051788636 1.15211385068721 22.0590632968665 0.610518954995849 0.180941829172099 3.37411729387994 0.652863603653988 0.110468416461187
"559" 1.13570259036525 21.3582023704463 1.05244325691208 21.1321311465256 1.17543563339893 21.2180328919404 1.01856473169433 21.2811099576666 1.09407292363867 21.2451667584859 0.240915576275331 0.169077485261183 1.42488265603889 -0.352873288177365 0.0407333997968817
"560" 2.02837164971052 24.202255237997 2.75219521591696 23.7585967744722 2.44772399405386 24.1024395026031 2.30379656059117 23.8807080572147 2.39028343281374 23.9804260062346 0.848971959049831 0.264348141618584 3.21156772221525 1.02091837379569 0.224424159661112
"561" -5.26533331958659 22.4446532373112 -4.90232250964957 21.7164750882076 -4.94875564446666 22.1630164443526 -5.23043134067495 22.031339709747 -5.08382791461808 22.0805641627594 0.813646277545137 0.310934012727491 2.61678119549512 0.462462291199942 0.252990302017895
"562" -0.6475337765831 23.7631884679287 -0.71491847116397 23.4703040888503 -0.649462088571 23.6150828602202 -0.70922577160904 23.6307793920181 -0.681226123873535 23.6167462783895 0.300536115253894 0.0617906054409117 4.86378330669193 -0.226137417099078 0.0185703085183978
"563" -9.69748311810303 22.714401991545 -9.9307755287278 22.4400462714205 -9.75872440246515 22.5380408693342 -9.85806052725618 22.6269195491884 -9.81412932341541 22.5772241314828 0.360133877912341 0.133293230965167 2.70181670370382 -0.704684580913035 0.048003408166951
"564" 0.87226938888363 21.5781819793652 0.79925057028363 21.2377130817357 0.9324217433365 21.3922125167652 0.74495567579689 21.4376676006154 0.83575997958363 21.4079475305504 0.348210881683434 0.192898136659196 1.80515420062682 -0.211265180922226 0.0671692302411902
"565" 1.5183053523384 22.5742438938111 1.6363805265694 21.5892480749379 1.72636175046428 22.1171025990458 1.42757579254015 22.0891597414958 1.5773429394539 22.0817459843745 0.992047634928599 0.300089739812437 3.30583656591742 0.119304498067919 0.297703316647267
"567" -0.48707444126684 21.6909826539453 -0.78083944602034 21.253392763037 -0.54781435648806 21.4250371236611 -0.70518379217064 21.5365433591406 -0.63395694364359 21.4721877084912 0.527051032294758 0.19286985207091 2.73267712208845 -0.591220628258042 0.10165225463251
"568" -0.88403993799156 21.3644330287919 -1.13744863193833 20.8353250149646 -0.8966124679603 21.0558004296859 -1.11087165424533 21.1651304636497 -1.01074428496494 21.0998790218783 0.586661108702444 0.240541171598645 2.4389218062067 -0.446654577415593 0.141116150418646
"569" -3.74914859766356 24.6153014177218 -3.63158498311188 23.9434696040788 -3.5423188354497 24.3162721840964 -3.83916911263702 24.2720359260868 -3.69036679038772 24.2793855109003 0.682040460155703 0.30012819525809 2.27249712266851 0.173235624885106 0.204699572399528
"570" 7.0371898950938 24.1384437714606 6.89533008443098 23.7637739290717 7.15802403055462 23.8796045235417 6.78598919125826 24.0364548435683 6.96625998976239 23.9511088502661 0.400626630014786 0.403747377134166 0.992270545157393 -0.361945989561566 0.16175195107857
"571" 7.48580371521308 19.7713710990029 7.72396911560024 19.5899611935552 7.62895179983461 19.7208899800863 7.57141125898133 19.6492826580448 7.60488641540666 19.6806661462791 0.299386559043852 0.091861430489898 3.25911056955265 0.919850980299388 0.0275020775832166
"572" 8.50270022557893 19.8867038950325 8.58584234109345 19.6792368764587 8.59820627261301 19.8080873548354 8.48835236205928 19.7673668860743 8.54427128333619 19.7829703857456 0.223506543904465 0.117158176155422 1.907733213668 0.381151548141025 0.0261856190426488
"573" 4.60683874507939 23.0496188969727 4.41228200194391 22.7689157151396 4.56516221123746 22.8777116284814 4.46379561497954 22.9518221854068 4.50956037351165 22.9092673060562 0.341535653469305 0.125568951117312 2.71990528255849 -0.606083356581388 0.0428862737753064
"574" 4.66063453053152 21.6903560561932 5.18365007345867 21.3578902751771 4.99893014204869 21.6621553325516 4.8253744536674 21.404130043859 4.9221423019951 21.5241231656851 0.619740876245893 0.310964027782033 1.99296645552936 1.00456030187128 0.19271711905859
"575" 8.78286760174037 22.1726781847678 9.07055210479576 21.8361908588837 8.9832354258561 22.0626023424751 8.85960251652389 21.9621944458598 8.92670985326806 22.0044345218257 0.442703166669051 0.159269714549392 2.77958159165132 0.707368791250581 0.0705092069854917
"576" 7.37304293351493 22.1576527574304 6.93309497608837 22.1082663457362 7.1679525571259 22.0705638677833 7.15726276256378 22.1956663410202 7.15306895480165 22.1329595515833 0.442711218407476 0.125558355029701 3.52593993687439 -1.45900918830632 0.0555860923364372
"578" 7.89246193854396 18.231329912063 8.09387167165938 17.9555047885146 8.06234190506652 18.1501411836801 7.9174290786348 18.0500081373871 7.99316680510167 18.0934173502888 0.341533862704805 0.176142993685051 1.93895797703698 0.630713484661664 0.0601587970216437
"579" 9.05440718930736 18.6298103219256 8.68345708066951 18.5730302332852 8.88266312991172 18.5564045437073 8.87132036523294 18.6475571312107 8.86893213498843 18.6014202776054 0.375270517846061 0.0918556069008219 4.08543942506686 -1.41890857286362 0.0344707011687356
"580" 8.97096954817866 18.8339263919025 8.58976286322223 18.6857797813189 8.81301659049755 18.6950626530288 8.76481043572948 18.829073261654 8.78036620570045 18.7598530866107 0.408981607022708 0.142417262231824 2.87171372777112 -1.20013391026408 0.0582460407753459
"581" 7.94048201568529 18.7893898607182 7.21956076029046 18.6326304531328 7.62672820295391 18.5510586166737 7.5652134457307 18.8730377318521 7.58002138798788 18.7110101569255 0.737767557125272 0.327802708907873 2.25064508949075 -1.3566861126703 0.241842203770008
"583" -10.6383223844903 12.4846038803583 -10.3986301820037 12.1024111738826 -10.4577948700078 12.3407125818494 -10.5875860340439 12.2638547386812 -10.518476283247 12.2935075271205 0.451135918339625 0.150840559261456 2.99081308468008 0.560143976567836 0.0680495942252798
"584" -12.7224432916068 12.8249646272211 -12.1848948372858 12.3074030684804 -12.3773046131799 12.6640730098 -12.5506417800418 12.4930341971807 -12.4536690644463 12.5661838478507 0.746209292242456 0.243516013514355 3.06431302596233 0.804338847477148 0.181713912094251
"585" -18.2622859337235 15.1851127167376 -16.9176515707256 15.3995796322002 -17.6551056641127 15.5584391867186 -17.5837004276697 15.0247631236238 -17.5899687522245 15.2923461744689 1.36163050347097 0.538431841658562 2.52888183447075 -1.41263026510053 0.733145219642349
"586" -19.5839051128072 17.281617789343 -17.5465478777094 16.493579949491 -18.5350097902396 17.0778600465136 -18.6809563143973 16.736183556708 -18.5652264952583 16.887598869417 2.18445145069516 0.371541668725864 5.87942520198703 1.20172589172631 0.811614737241915
"587" -14.3880995813358 15.888736723398 -14.0518524418953 16.3268845395981 -14.306655554556 16.1626085400551 -14.1500286373434 16.0360024943319 -14.2199760116155 16.107810631498 0.552300323757628 0.201397820269162 2.74233516042774 -0.654562384961822 0.111232081338739
"588" -11.9533613376645 14.9525096519047 -11.6092563435901 14.6875875485675 -11.7107522874696 14.9215914513511 -11.8644382982093 14.7326386618218 -11.7813088406273 14.8200486002361 0.434271767195943 0.243562202666974 1.78300147740793 0.914688293810793 0.105772188174323
"589" -10.1869468749655 16.2263363960321 -10.4741349436683 15.7155127089581 -10.2145729164326 15.9164826976059 -10.4310198454861 16.0454679799554 -10.3305409093169 15.9709245524951 0.586018622640244 0.251965228076157 2.32579164638987 -0.512165988190152 0.147656315910424
"590" -11.4366019026822 14.6776232347511 -11.0995331276782 14.2724928700191 -11.1411782206332 14.5891362487023 -11.4056219169744 14.3814152289524 -11.2680675151802 14.4750580523851 0.527016101756479 0.336271453710459 1.56723413760318 0.693951329218516 0.17722047066647
"591" 0.83680182171627 23.7247179684129 0.59250341562334 23.3305001190131 0.8249581024723 23.4670950455069 0.61785603088402 23.6031074663813 0.714652618669805 23.527609043713 0.463777343134523 0.247771359701393 1.87179560903833 -0.554781939181686 0.11491074290714
"592" -0.55151778805231 22.7041622389763 -0.30820171241752 22.3859874844873 -0.35409230136432 22.6106148348239 -0.513778145393 22.494896871213 -0.429859750234915 22.5450748617318 0.400546984830018 0.197206023958261 2.03110927744679 0.65285846923543 0.0789902782867979
"594" -11.9920679313604 15.4099800261699 -12.1351852036453 14.946726053282 -11.9232999313694 15.1417884049293 -12.1938762589609 15.2335132406466 -12.0636265675029 15.1783530397259 0.484857501770036 0.285700882988254 1.69708086547975 -0.2996375071648 0.138524216379178
"595" -13.549838234564 15.9293193390487 -12.8820037331699 15.5430276556612 -13.1701234738537 15.8424567408722 -13.288723741655 15.6493042325335 -13.2159209838669 15.7361734973549 0.771507735480771 0.226658145673263 3.40383855691174 1.04639242582225 0.17486851269665
"596" -17.3603261925969 16.279524921683 -16.1234191406148 15.7102283129839 -16.6480778744286 16.2522690027111 -16.8854279515017 15.7689742795209 -16.7418726666058 15.9948766173334 1.3616305240113 0.538431842065557 2.52888187070763 1.1394445034099 0.733145231256094
"597" -13.5217692925046 16.7082197831448 -13.939439168256 16.4302011127681 -13.6924515967601 16.5283988795265 -13.7499591320375 16.6206429512604 -13.7306042303803 16.5692104479565 0.501739480396251 0.108701818677223 4.61574136018925 -0.983503345595413 0.0545399940212373
"598" -0.93388853473537 24.4708962726805 -0.96627296921451 24.0045829985211 -0.85800358039781 24.2391067391248 -1.03815419206627 24.2561815479307 -0.95008075197494 24.2377396356008 0.467436435522389 0.180957984019162 2.58312136961523 -0.0693364805610186 0.0845863550292346
"599" -9.19372331968461 13.6566605390747 -9.277626475842 13.1363687986825 -9.15027257565821 13.3920047270775 -9.31507999439436 13.4229542214105 -9.2356748977633 13.3965146688786 0.527013505266741 0.167688271712539 3.14281672704086 -0.159885274143603 0.0883739838673471
"600" -7.1586889656633 16.3804215228199 -6.76175691583699 15.0515169914109 -6.63084990121735 15.8360405532097 -7.2970138898481 15.6556692000358 -6.96022294075015 15.7159692571154 1.38691827653208 0.690150914506545 2.00958695754786 0.290255601243646 0.957182916894457
"601" -10.1457808977972 14.6129064151045 -10.5363150949061 14.3115485364628 -10.2824139518829 14.4000657999119 -10.3814495895246 14.5353895837851 -10.3410479963516 14.4622274757837 0.493288485706804 0.167691931841966 2.94163517760462 -0.913579112737381 0.0827204991235721
"602" -7.53540904541906 15.0223583705312 -8.08666727774835 14.9197472313653 -7.77702196379671 14.8343789646488 -7.82071115572341 15.1081720386678 -7.8110381615837 14.9710528009483 0.560726925153182 0.277256907708364 2.02240921529353 -1.3867626306607 0.15546541333679
"603" -14.8613414721087 14.8693786496939 -14.7411504906816 14.4784572522452 -14.6889215606919 14.7142910788394 -14.9154568285662 14.6512719600987 -14.8012459813952 14.6739179509696 0.408980942098284 0.235137485139515 1.73932685320514 0.298282701675915 0.09616675019498
"604" -13.3911753360396 14.3471491958065 -12.7524157647254 13.8296609233526 -12.9413950202331 14.2681862575436 -13.2255514572496 13.9357000018368 -13.0717955503825 14.0884050595796 0.822075362769669 0.437369398714441 1.8795904907522 0.889899571340965 0.359550607112526
"605" -15.2974814580251 11.4351939222271 -14.9077152022386 11.7375346930101 -15.1766018262234 11.6690323424353 -15.0472338503734 11.4932400448454 -15.1025983301318 11.5863643076186 0.493282551716045 0.218263613704791 2.26003108508607 -0.911050541282422 0.107665632315065
"606" -12.8549349616976 15.235574551197 -12.3785432584141 15.0101814661505 -12.5943404403428 15.1921632721035 -12.6586950812997 15.0651281405204 -12.6167391100558 15.1228780086737 0.527020965184557 0.142405914445344 3.70083621342028 1.12887848670509 0.0750509024789744
"607" -9.99905331300188 15.0401837753468 -9.33171398885987 14.4648436290548 -9.5966070451505 14.8562430456705 -9.76048796741526 14.6761403241832 -9.66538365093087 14.7525137022008 0.881111830292621 0.243503484511951 3.61847729636647 0.859296261855971 0.214553800920956
"608" -7.93822174470444 16.0492848314098 -8.18976919431446 14.574061045533 -7.74865381843536 15.2824790051027 -8.3596627749684 15.4025768273557 -8.06399546950945 15.3116729384714 1.49651640078616 0.622700113918023 2.40326983621392 -0.168890428903149 0.93188093324973
"609" -5.66960634175033 20.5227215562147 -5.83252183754719 20.1475761152459 -5.6163781238186 20.2816078672323 -5.87499491843554 20.4030648558905 -5.75106408964876 20.3351488357303 0.40899335037425 0.28571742430564 1.43146100161094 -0.409698580507667 0.116856526627065
"610" -9.72327902178498 14.048769548825 -9.53175734730218 13.2060270130836 -9.47281790764267 13.677427104458 -9.78591832230827 13.614528012072 -9.62751818454358 13.6273982809543 0.864231180497744 0.3193558602668 2.70616978744569 0.223464505502064 0.275997292117249
"611" 2.86843718985198 16.665116145975 3.17131008861893 16.4160700589714 3.06622818520868 16.6070422467841 2.96200279521529 16.4866011157229 3.01987363923546 16.5405931024732 0.392117260853574 0.159276482791914 2.46186539268232 0.882617363169201 0.0624550581507569
"612" -10.8726446680458 13.3521701798619 -11.263949868988 12.9866877497824 -10.9977436374492 13.1072785025546 -11.1202451964157 13.2452988339532 -11.0682972685169 13.1694289648221 0.535441095715773 0.18454333861887 2.90143821891939 -0.819506485401934 0.0988120874371348
"613" -11.8534619382177 11.351619631595 -11.4310531678859 10.9958082364505 -11.5636924001826 11.2801814698165 -11.7364865798517 11.0853733734401 -11.6422575530518 11.1737139340228 0.552296042143928 0.260399736830348 2.12095468630889 0.870766696615226 0.143817744026721
"614" -15.8275529859225 14.0584923656037 -15.8644404615233 13.5665866107017 -15.7563146496363 13.8141875269005 -15.9315525792615 13.8317935141783 -15.8459967237229 13.8125394881527 0.493286891739311 0.176120137313558 2.80085457156487 -0.0748488181528741 0.0868777551081054
"615" -14.6024007333814 16.2572590766781 -14.1183967513918 16.4185638656011 -14.3853604394996 16.3831810189861 -14.3566702089318 16.2870965987163 -14.3603987423866 16.3379114711396 0.510175547739462 0.100276343913254 5.0876959393414 -1.2491013195939 0.0511585386812547
"616" -7.78080559570073 14.0878547170113 -8.09239795778768 13.996597429081 -7.91799692278688 13.9991396207081 -7.94146470301557 14.0879504706269 -7.93660177674421 14.0422260730461 0.324680909065057 0.0918591518148817 3.53455156781076 -1.28588994059988 0.0298249129172008
"617" -10.4606727342259 15.2409687829875 -10.5561143214238 14.714102500385 -10.4146844926393 14.9698474755651 -10.5953788270381 15.0073413550688 -10.5083935278249 14.9775356416862 0.535441104427256 0.184543310591518 2.90143870677838 -0.179206182951613 0.0988120740377848
"618" -8.16445903963053 14.0067538118118 -8.12622499537693 13.7183268571535 -8.07857459940823 13.87595746216 -8.2118228033027 13.8617348005047 -8.14534201750373 13.8625403344827 0.290950082167856 0.134005104177646 2.17118656750682 0.131792199624715 0.0389887960713982
"619" -13.9494256953065 12.4219206615566 -13.6867881715996 12.2782178612617 -13.7852964823117 12.4193178616353 -13.8611148103206 12.2888916211052 -13.8181069334531 12.3500692614091 0.299380967450284 0.150862265265031 1.98446554494154 1.07014185838141 0.0451652909267863
"620" -14.3462286382327 14.3452669418427 -13.3182906527419 13.6453466609616 -13.7049912682604 14.2182907335041 -13.9994726197206 13.8083678200708 -13.8322596454873 13.9953068014021 1.24360158475431 0.504733653836761 2.46387688893143 0.97300628976554 0.627687571790231
"621" -12.9824852236604 11.282312455833 -12.6244258117886 11.4968414774116 -12.8593131620368 11.4701916280075 -12.7643741877069 11.3021702980067 -12.8034555177245 11.3895769666223 0.417407766493928 0.192988538991383 2.16286297971594 -1.03100673634805 0.0805549150193196
"622" -11.9405997745454 14.4356737343906 -11.3776543453628 13.945838357211 -11.6021250529481 14.2765121547807 -11.7383672825 14.1282172999473 -11.6591270599541 14.1907560458008 0.746221316349435 0.201378521901748 3.70556556529654 0.85473155589492 0.150272945698026
"623" -8.47886736042072 15.0142286612188 -8.95322163806409 14.1830593273839 -8.607660092413 14.5567107712279 -8.80122137240172 14.6746176678409 -8.7160444992424 14.5986439943014 0.957002843374101 0.226645108881205 4.22247295826582 -0.51860210080745 0.216900013636146
"624" -14.3329029846798 13.674722479393 -13.7721543654376 13.3391430074468 -14.0234223910191 13.5786357187765 -14.1045770439533 13.4515057295963 -14.0525286750587 13.5069327434199 0.653492613557068 0.150824771976676 4.33279364518532 1.03151801986015 0.0985628744281871
"625" -11.3355001668093 14.2947844454649 -11.1773310145821 13.899399485201 -11.2000831702683 14.1276911766245 -11.3178443100857 14.084129887991 -11.2564155906957 14.0970919653329 0.425848268188475 0.125559834017475 3.39159629766004 0.380539448157673 0.0534694378703739
"626" -10.2451084234856 13.543297084655 -10.3033728402753 13.1384806473493 -10.2144224789435 13.3395770147216 -10.3298795273254 13.3593259705911 -10.2742406318805 13.3408888660021 0.408987885122183 0.117133903200547 3.4916268812621 -0.142946328685174 0.0479063473460982
"627" -9.87590666085727 13.9627113211398 -9.98370399504779 13.5072826386325 -9.87421805387021 13.7305520796645 -9.9792342135969 13.7586233888175 -9.92980532795253 13.7349969798861 0.468012339697284 0.108703229948812 4.30541337104397 -0.232416901420884 0.0508744529809954
"629" -11.1861559138665 11.8438081672514 -10.8657052992106 11.4254069398272 -10.9708708934207 11.6885027168011 -11.0930031322965 11.59999089633 -11.0259306065386 11.6346075535393 0.527018200391021 0.15083310689616 3.49404856291824 0.653595343885871 0.0794917925558007
"630" -13.9321295699385 12.6656379662382 -14.4716232268642 12.3606363950547 -14.1142431307267 12.3766339221915 -14.2641333531327 12.6586713423935 -14.2018763984013 12.5131371806465 0.619741368868862 0.319393464502793 1.94036959971497 -1.05624615829364 0.197941342898729
"631" -7.27654743715866 15.1681082386949 -7.82818600926835 14.3860559627034 -7.47270715733697 14.7425480777902 -7.60636288915437 14.8437855938948 -7.55236672321351 14.7770821006991 0.957032327887989 0.167668987337176 5.70786728712945 -0.614322919873096 0.160464641265919
"632" -11.6311134035716 12.8583283029007 -11.415335893929 12.4717701543189 -11.4108137288312 12.7345884196619 -11.6415720387419 12.6138854907266 -11.5232246487503 12.6650492286098 0.442704343668022 0.260420035032637 1.69996269147472 0.509118471781629 0.115289080687127
"633" -12.4106526687166 13.081748903586 -12.1737199490228 12.7799268338832 -12.1771251802908 13.0257909854455 -12.414005101762 12.8513938153602 -12.2921863088697 12.9308378687346 0.383710405672279 0.294153820525823 1.30445494464892 0.665532353334245 0.112869881804014
"634" -9.58623100416039 12.451846648702 -9.82508620503535 12.1624133315678 -9.60749480630085 12.2320456283003 -9.79089118469654 12.3923400159776 -9.70565860459787 12.3071299901349 0.375264509449487 0.243574469781835 1.54065616887355 -0.689949512162249 0.0914048539170993
"635" -13.5015684089909 12.6829155828068 -12.8139311504989 12.2973349235087 -13.1071881930203 12.6082403336442 -13.2360200556103 12.3917320473856 -13.1577497797449 12.4901252531577 0.788363776496098 0.251939450735743 3.1291795476803 1.05975044020424 0.198619936830383
"636" -13.2572455295577 15.0669107625798 -12.1919524939324 14.3469074580474 -12.6408363900666 14.8715062789844 -12.8511329547282 14.5775401381445 -12.724599011745 14.7069091103136 1.2857892557839 0.361442577830507 3.55738182120551 0.976446835283483 0.464738983157303
"637" -10.9027585649751 12.246500251752 -10.6043482928847 11.8327055221491 -10.7142983716297 12.0793930076981 -10.8043384385286 12.0184929860124 -10.7535534289299 12.0396028869505 0.510171313125447 0.108701546854119 4.69332155696104 0.624783518400725 0.0554564108973332
"638" -8.60539296508275 12.6670625152448 -9.13012380832332 12.7736012644468 -8.88026887073608 12.614299919329 -8.83335867963747 12.818817552688 -8.86775838670303 12.7203318898458 0.535437169917713 0.209828569035912 2.55178392712612 1.37048416716932 0.112350015172472
"639" -11.2980534285758 13.6371733008389 -11.3360548824827 13.2384319490003 -11.236027820464 13.4366919632191 -11.3941543650069 13.4557867186183 -11.3170541555292 13.4378026249196 0.400548094696665 0.15927527671561 2.51481650483554 -0.0950165413914563 0.0637974086207217
"640" -3.68937854888236 18.3382117828453 -4.52731077603403 17.2649423640533 -3.87934282290361 17.6512226265487 -4.29527843484628 17.9931384067795 -4.10834466245819 17.8015770734493 1.36163051618768 0.538431828603151 2.52888191940687 -0.66287918636653 0.733145208712787
"641" -9.07851357240044 12.1720030829169 -8.55927185866778 12.0413087590099 -8.80149147516349 12.2119957840791 -8.85781071609534 12.0098666952398 -8.81889271553411 12.1066559209634 0.535437170526605 0.209828562055203 2.55178401492234 1.32421615936723 0.112350011562504
"642" -8.57343697453978 14.0721520334447 -8.31500207167225 13.3541517180216 -8.364892580683 13.7564052884083 -8.53223670794818 13.7015748423447 -8.44421952310601 13.7131518757332 0.763094392567398 0.176097798809861 4.33335565648575 0.345499836279787 0.134379242815266
"643" -8.8726891161631 15.5231484962719 -9.06485692695005 14.5169138434147 -8.79800814318102 15.0054057278257 -9.12651174389619 15.0768993892556 -8.96877302155658 15.0200311698433 1.02442015018904 0.336193336203282 3.0471161676138 -0.188704866406284 0.344403227965921
"644" -14.3264235942816 15.2325933506398 -12.9780188658025 15.3471975097989 -13.6894196842322 15.4363535140563 -13.6732529700854 15.1427630189299 -13.652221230042 15.2898954302193 1.35326620628812 0.294035272501228 4.60239410998717 -1.48600769399473 0.397907997732631
"645" -14.4346682021696 12.9451431713769 -14.1966352654084 12.6885899206698 -14.2793893380584 12.8588311163698 -14.360969800367 12.7869778573184 -14.315651733789 12.8168665460233 0.349970355075267 0.108711833149837 3.21924803340317 0.747969571089516 0.0380459188483317
"646" -12.1554506941027 12.7387128595463 -12.2110726320637 12.5396867094154 -12.1130709997364 12.6220099041686 -12.2490887298546 12.6643365060972 -12.1832616630832 12.6391997844809 0.206652385465217 0.142451269342638 1.45068826988236 -0.272517631682364 0.0294378946222043
"647" -12.9470842694482 10.2566404475592 -12.7380258017111 10.0665984205322 -12.7821274697224 10.233171182882 -12.9101194152973 10.1001690764784 -12.8425550355796 10.1616194340457 0.282526839378394 0.184584664693071 1.53060840589429 0.833010404347548 0.0521501219134541
"648" -9.5301897429288 12.2121690633525 -8.91636960199989 11.5452699517475 -9.10491505083401 12.008174410565 -9.36428619938882 11.7812373252139 -9.22327967246435 11.87871950755 0.906382695371873 0.344635798213593 2.62997256834628 0.743977210820896 0.312371923706474
"649" -12.4506096628741 11.9574661175328 -11.9653036055667 11.7519971265332 -12.1797249177012 11.9443998278934 -12.2559569254017 11.776336465265 -12.2079566342204 11.854731622033 0.527009938731342 0.184544338455578 2.8557361506823 1.17029843723083 0.0972567005026901
"650" -9.29020320506148 15.2956032149807 -9.51784009421112 15.1011470532619 -9.34030817007499 15.1297102765549 -9.45626379255509 15.2733223917566 -9.4040216496363 15.1983751341213 0.29938562445809 0.184581001236468 1.62197421431551 -0.863846819606801 0.0552608983182795
"651" -12.3827060532384 13.7460859506766 -12.5674200869746 13.592253260376 -12.4134232915599 13.5987081774339 -12.5271105429827 13.7441398119332 -12.4750630701065 13.6691696055263 0.240382551080974 0.184594559641337 1.30221904452673 -0.876363799127763 0.0443733111622535
"653" -14.44851325222 11.9777192509593 -13.8461180555743 11.9531417719156 -14.1545340455586 12.0508211318088 -14.1658428417759 11.8835215914926 -14.1473156538972 11.9654305114375 0.602896363745819 0.16768131995518 3.5954891332378 1.53001934931401 0.101094458069077
"654" -2.55157198220712 22.8586650307317 -2.42717518369571 22.4779247969427 -2.40234835742259 22.7032830175092 -2.57918637543405 22.6504484459008 -2.48937358295141 22.6682949138372 0.400546737729343 0.184562121171336 2.17025430346838 0.315789994997751 0.0739257555435862
"656" -12.3844005578993 20.761981169008 -12.3365808813068 20.2370832383829 -12.3000773696806 20.514631405449 -12.4212053724528 20.5071181300972 -12.3604907196031 20.4995322036955 0.527071683022272 0.121360794172109 4.34301445221923 0.0908520153542778 0.063965838037213
"657" -6.62374898158942 21.6302910167342 -6.64393051377881 21.1373999758505 -6.57413595746276 21.3903252076524 -6.69098211531476 21.39844768195 -6.63383974768412 21.3838454962924 0.493304036497682 0.117128131520527 4.21166145223814 -0.0409223614557703 0.0577797800665072
"658" -1.15393034338417 22.319909291823 -1.20403284769024 22.0418677796619 -1.115521415048 22.1739871072715 -1.23850448364149 22.1993807120338 -1.1789815955372 22.1808885357425 0.282519633693885 0.125577347971266 2.24976588738384 -0.178284647711854 0.0354780663490916
"659" -7.48122192724351 19.5959888836572 -7.38143396842222 19.0270863091103 -7.30706875502365 19.3426637200293 -7.55626756636947 19.3054201506406 -7.43132794783287 19.3115375963838 0.57758789465483 0.251966527612272 2.29231993681171 0.173637927382788 0.14553281620706
"660" -6.38844940935139 19.6333316168812 -5.81450896427022 19.0806532888908 -5.9710820133873 19.5096488113562 -6.25248374191833 19.2321291831471 -6.1014791868108 19.356992452886 0.796781631772598 0.395226614566392 2.01601208624768 0.804268427073968 0.314909306874169
"661" -1.0937636793826 18.8824846551825 -0.94964952636949 18.5087591761408 -0.95274287634295 18.7293824071627 -1.09480986787349 18.6786705701768 -1.02170660287605 18.6956219156616 0.400549151520341 0.150846678760333 2.65533954616753 0.368044346634202 0.0604215091871129
"662" -3.61769760621876 18.8666291001663 -3.44507479342543 18.4225795981332 -3.44299837092178 18.6873147144517 -3.62456725946756 18.6219403376089 -3.5313861998221 18.6446043491497 0.476422707007682 0.192979455992965 2.46877422550642 0.370767839949044 0.0919397948210381
"663" -4.80504145002642 17.6946131634833 -4.82979511037343 16.5777465083317 -4.56541142052288 17.1482462692349 -5.06117556469073 17.1718092012757 -4.81741828019993 17.1361798359075 1.11714093519575 0.496323783843614 2.25083095261811 -0.0221598596942185 0.554463616042946
"664" -7.44043401637585 16.6884590720479 -6.69759326054826 16.4508055523019 -7.04154956905023 16.6994658298004 -7.12718674829504 16.4535839183496 -7.06901363846205 16.5696323121749 0.779930499446051 0.260368279265558 2.995489702686 1.26116118394343 0.203069162087495
"665" -4.10649535388987 17.3925145450351 -4.18805361633786 16.4136366867814 -3.98874472557275 16.906986074546 -4.29781710926658 16.9407776993456 -4.14727448511386 16.9030756159083 0.982269622635713 0.310914155787062 3.15929527283553 -0.0831261230383125 0.305401530477058
"666" -1.4030204422801 20.7723291793308 -1.93578275376322 20.3655152627607 -1.56544430477854 20.4499102126974 -1.74780155584382 20.7017813389496 -1.66940159802166 20.5689222210457 0.670323237887471 0.310955352511679 2.15568965921657 -0.918651897617873 0.208440598734069
"667" -5.83371926593177 17.8520479817674 -5.48032435236046 17.2626972092357 -5.5273320757382 17.64770099312 -5.79798880427063 17.4946113027322 -5.65702180914612 17.5573725955015 0.687184326088541 0.310952597678339 2.20993273964989 0.540150529412983 0.213681751281071
"668" -10.9127426714383 14.2047103298641 -10.2117922501583 13.670862030622 -10.4759702168429 14.0756191033606 -10.6758168256773 13.8265244842521 -10.5622674607983 13.937786180243 0.881093354699916 0.319353716639434 2.75898888533905 0.919908434547523 0.281380437529725
"669" -6.55404845371908 15.8017530022471 -6.12892266117123 15.5685809389389 -6.32059647156619 15.7414455697318 -6.37980160076217 15.6403819347041 -6.34148555744516 15.685166970593 0.484872303392173 0.117128585956379 4.13965813241141 1.06912253560135 0.0567924072657376
"670" -7.60586533143532 17.9500640573775 -7.6494638248954 17.4333231980617 -7.48269734870176 17.6867909623604 -7.76664152295471 17.7183641390421 -7.62766457816536 17.6916936277196 0.518576845142997 0.285694171410557 1.81514674444574 -0.084172711024955 0.148154382085829
"671" -8.35900017599654 18.4079225280009 -9.14918934282162 17.548162475142 -8.56531003352324 17.8304769121587 -8.90398458061276 18.1578426362841 -8.75409475940908 17.9780425015715 1.16772696631517 0.471029474850976 2.4790953192146 -0.743257654780236 0.550033819712756
"672" -9.3789691069492 17.7371298818085 -9.23740106397235 17.2470227569377 -9.19998532530324 17.5317175004535 -9.41929543457071 17.4743464675719 -9.30818508546077 17.4920763193731 0.510143611781445 0.22669000736866 2.25040184921698 0.281197438066902 0.115644459113811
"673" -11.098860538769 16.7630025530018 -11.138599559717 16.4407492294247 -10.9915504246516 16.5892191823152 -11.2405912157849 16.6278333390013 -11.118730049243 16.6018758912132 0.324694309069922 0.25201660410547 1.2883845896679 -0.1226966520282 0.0818283571441735
"674" -11.2264661131556 17.789585598085 -11.0017609563196 17.239242869284 -10.9954391180646 17.5730692476601 -11.2389239661336 17.4807675632759 -11.1141135347376 17.5144142336845 0.594448926866513 0.260392918834867 2.28289205991617 0.38764135198209 0.154790291165025
"675" -10.9941379120184 17.0231800914328 -11.3848747697825 16.6448275997588 -11.1440027383188 16.8013514882207 -11.2171440573544 16.881764050634 -11.1895063409004 16.8340038455958 0.543898795706738 0.108700656594791 5.00363854962035 -0.801499408154786 0.0591221562144384
"676" -7.62517280429393 17.2088771911646 -7.61821908578987 16.6228964778327 -7.51114864992649 16.9270124751794 -7.72937960524742 16.9299224890752 -7.6216959450419 16.9158868344987 0.586021971088122 0.218250356336844 2.68509055803632 0.0118662474096249 0.127899504011202
"677" -9.11431715986746 16.2211043302113 -9.24085296844132 15.7356093467408 -9.07257651389799 15.9593667300101 -9.27422876043035 16.0173875768836 -9.17758506415439 15.978356838476 0.501713752877499 0.209833379621684 2.39101020906234 -0.254960489525874 0.105276292368964
"678" -11.9153874463556 16.6964531081159 -11.1441836003157 16.0881231665677 -11.40735271707 16.5727272937044 -11.6814165090277 16.2427952656937 -11.5297855233356 16.3922881373418 0.982252864557217 0.428912701105313 2.29009973830558 0.902918585726434 0.421300729305667
"679" -12.1911653483932 16.7160358458725 -12.8468747539969 16.6257481435407 -12.4906778703092 16.5458266259958 -12.5187527902829 16.796211966397 -12.5190200511951 16.6708919947066 0.6618962862787 0.251954400277864 2.62704793227956 -1.43396209338503 0.166767681855495
"680" -13.1918684914062 17.5794869732648 -12.4636454745121 17.0119780818942 -12.7243899251664 17.4529930635845 -12.9590446984413 17.1670253987846 -12.8277569829592 17.2957325275795 0.923241628242057 0.369919407346719 2.49579127211544 0.908801385274691 0.341524995957122
"681" -8.78178527408573 16.1532947490213 -8.90819158793056 15.5897056308685 -8.73489079674387 15.8566797903563 -8.94658129867656 15.9097912584187 -8.84498843100814 15.8715001899449 0.577590902179062 0.218251452797595 2.64644699852109 -0.220636710960928 0.126060053523254
"682" -9.99734348241315 17.2994624117487 -9.77542323122234 16.8214601219522 -9.78959718691835 17.1148172377007 -9.9898128483751 17.0279238539343 -9.88638335681775 17.0604612668505 0.527005490426204 0.218258496363667 2.41459324244632 0.434654065811817 0.11502342591582
"683" -4.91489006470979 15.8892209478272 -4.88132087983875 15.6341887352799 -4.85673791769698 15.7716349328138 -4.93971432328819 15.7628708959183 -4.89810547227427 15.7617048415536 0.257232034571333 0.0834379543585713 3.08291396342111 0.130874861236828 0.0214629147601253
"684" -2.62552483988175 20.9996062970046 -2.89437956828373 20.658551443416 -2.70852046306313 20.7983845405401 -2.79851602325353 20.8733557031458 -2.75995220408274 20.8290788702103 0.434282486568873 0.117131874724303 3.70763711919626 -0.667568115530783 0.050868321811744
"685" -2.61102266058411 20.7544950951721 -2.84307322972969 20.3774570224733 -2.68314282615234 20.5484631103584 -2.75986055610401 20.5989736775238 -2.7270479451569 20.5659760588227 0.442724716844643 0.091852748920801 4.81993976278682 -0.551707190659546 0.0406654822573637
"686" -2.98572812973724 19.4635145053856 -3.01832032014073 19.0304639777804 -2.92945017252206 19.2490391379279 -3.07114296266739 19.2633576735594 -3.00202422493899 19.246989241583 0.434275270231256 0.142414420764892 3.04937707781847 -0.0751202429981306 0.0618470610625012
"687" -3.23733348621256 17.7846047116507 -3.56465354014273 16.7518086076295 -3.19232483353503 17.2208868610533 -3.58982314028756 17.357961237669 -3.40099351317764 17.2682066596401 1.08342337531836 0.420469129182764 2.57670135599286 -0.306912101810665 0.455546083156363
"688" -5.77388055806363 19.8669840798234 -5.02552639998898 19.2438362395142 -5.30057327131575 19.7002734242431 -5.52772889155972 19.4411049764636 -5.39970347902631 19.5554101596688 0.973831184954322 0.344627277116637 2.82575190536858 0.876437198624437 0.335608789642076
"689" -9.44515971649799 17.2086816986573 -9.47278530326909 16.7161449194045 -9.271399816146 16.9567820201746 -9.64001483378398 16.9887654529549 -9.45897250988354 16.9624133090309 0.493310908009493 0.369999961081969 1.33327286458878 -0.0560296678919909 0.182525016764823
"690" -1.52773305386866 17.0616279230186 -2.91529429767637 16.3584671980275 -2.08741038272935 16.5054751296166 -2.29295800937969 16.938586559731 -2.22151367577252 16.7100475605231 1.55555816686078 0.479411449297227 3.24472469137124 -1.10175524546336 0.745752395240866
"691" -3.10231991195763 18.7156360929983 -3.13976499188828 17.8184687802122 -2.92874920523691 18.2735121747774 -3.30625414367875 18.2988138507194 -3.12104245192296 18.2670524366053 0.897948395590058 0.378351890907725 2.37331546945818 -0.0417127990070076 0.339740473409056
"692" -6.8352279028025 17.8066481434739 -6.3506894658557 16.3818052026855 -6.3834277072698 17.1933233135312 -6.81704577564857 17.0583694248051 -6.5929586843291 17.0942266730797 1.5049767117113 0.454133439978639 3.31395263863874 0.327796280992271 0.683460251177193
"693" -5.44791404033297 15.8915665904476 -5.09104639989332 15.6750510825476 -5.23812519718205 15.8487542796412 -5.31506927209797 15.7289126785503 -5.26948022011315 15.7833088364976 0.417412838750988 0.142416291261517 2.93093462168944 1.02545690511811 0.0594463884198575
"694" -2.77764589418324 16.0885340110963 -2.94825285264681 15.4054705791849 -2.71962560899303 15.7230523165543 -2.99494511065606 15.7992273669015 -2.86294937341503 15.7470022951406 0.704047147775417 0.285663204300781 2.46460565160541 -0.244759707374026 0.201120364212351
"695" -9.64731757154222 17.6557582051768 -9.73440971092798 17.135999783002 -9.57190586206433 17.3843729601346 -9.80273029011406 17.4290921319793 -9.6908636412351 17.3958789940894 0.527004609244032 0.235116398651728 2.24146257881685 -0.166020394482766 0.123907425798318
"696" -5.58424009441871 15.4586111879077 -5.36551246402379 15.1130310799636 -5.42123955710766 15.3281197787507 -5.53625378513763 15.2593823236281 -5.47487627922125 15.2858211339357 0.408983358224856 0.133989217424618 3.05236022782915 0.564280674182819 0.0547993601082404
"697" -4.613318077774 16.4825709851258 -4.93053133757759 16.1270834805981 -4.72189894668301 16.2716878894484 -4.80707250992335 16.3520911172216 -4.7719247076758 16.304827232862 0.476440571394287 0.117129052379804 4.06765496445217 -0.728563049875622 0.055805032642705
"698" 2.22465047347829 18.5409960617874 1.93137846611103 18.1339175523004 2.20296142364665 18.2557474986167 1.96907103436714 18.4340902258543 2.07801446979466 18.3374568070439 0.501718430189025 0.294127255717434 1.70578693553998 -0.624306894420673 0.147569065014357
"699" -5.43326385750686 17.3466068916171 -5.26988605629971 16.3353022987885 -5.17762950717425 16.886766521752 -5.52747721735693 16.8393271581931 -5.35157495690328 16.8409545952028 1.02441655853645 0.353049449135582 2.9016234440945 0.16016769426341 0.361669701676662
"700" -6.54306402956125 20.4696002854427 -5.52866615362616 19.0753220726081 -5.91320236297665 19.9008128827027 -6.19802994457397 19.706888889088 -6.03586509159371 19.7724611790254 1.72424325009167 0.344576938488442 5.00394268303452 0.628973281532899 0.59413446032595
"701" -2.51491432865727 18.9261273878829 -2.25853569456452 17.6489733393474 -2.18213348347498 18.3516099470272 -2.59634066241561 18.2794676618389 -2.38672501161089 18.2875503636151 1.30263289829091 0.420442738548492 3.09824092286154 0.198109052006114 0.54768254308079
"702" -4.9309831047408 18.5953343396162 -5.42108552217128 18.5393602262762 -5.15799525504229 18.4838211365901 -5.1727794394366 18.6508600960125 -5.17603431345604 18.5673472829462 0.49328843584195 0.167691938008717 2.94163477206822 -1.45708003274305 0.0827204938036251
"703" -6.04711407523486 17.2343114510934 -5.67842289602693 16.2334807257489 -5.7172912009966 16.8074225349179 -6.01972047700703 16.7049019069909 -5.86276848563089 16.7338960884212 1.06658113916344 0.319333596946436 3.34002168692053 0.352958777677002 0.340595191604288
"704" 3.42605891860839 18.8956403728145 3.9347576377005 18.3729946982877 3.78837999492466 18.7555782827909 3.553954468644 18.5386795865742 3.68040827815445 18.6343175355511 0.729337293649176 0.319374970516605 2.28363948643012 0.771875905035626 0.232932076655866
"705" -1.69952064371385 16.607645026493 -2.28552243353992 16.1321808093133 -1.86806678644324 16.2348228544297 -2.08857615625246 16.5213012497574 -1.99252153862688 16.3699129179031 0.754628597057978 0.36151660150428 2.08739679980932 -0.889160863904614 0.272810765806343
"706" -5.22190168616308 20.2448673252873 -4.82077097402681 19.1302203753541 -4.88422162596139 19.7594656614718 -5.17153997842439 19.6649338539828 -5.02133633009494 19.6875438503207 1.18462807294707 0.30246999568418 3.9165143315041 0.345442646713618 0.358314448111659
"707" -12.1606760464718 16.3719930114078 -11.4584558734059 15.8259623915539 -11.7301247684742 16.226097399822 -11.9165089806384 15.9986396341259 -11.8095659599388 16.0989777014809 0.88952943137296 0.294068205897119 3.02490855364407 0.90987794677514 0.261582323976531
"708" -3.97854169638781 15.8436204415168 -4.06875084330932 15.2645871611862 -3.88754950956398 15.5421448768671 -4.15203007639657 15.5902699352769 -4.02364626984857 15.5541038013515 0.586018113985109 0.268823346231382 2.17993757685283 -0.154550290386694 0.157535350353681
"709" -5.93718278613087 16.1660497859163 -5.7856977979558 15.813533278034 -5.76980287162053 16.0352396081585 -5.95688193942156 15.9605873612611 -5.86144029204334 15.9897915319752 0.383686838413723 0.201423771129756 1.90487367137295 0.405865545357674 0.0772836499261455
"710" 3.26476555057748 19.4520229214003 3.31363707261328 19.0120227541811 3.4240529204818 19.2528035789886 3.15613058622502 19.2304902048845 3.28920131159538 19.2320228377907 0.442705966550056 0.268849890938253 1.64666597038618 0.110618190529655 0.119021450824696
"711" -14.7434524289981 16.8378857051962 -14.1113231803873 16.5681981075663 -14.4209387251283 16.7509050465562 -14.4604525779721 16.6679800216063 -14.4273878046927 16.7030419063813 0.68725452873347 0.0918580662191203 7.48170037777714 1.16754279193138 0.0631298720097894
"712" -5.95862918881147 18.2492337251814 -5.99178506844646 17.5121946354534 -5.86407606410694 17.8886929840714 -6.08175737227687 17.9042110878331 -5.97520712862896 17.8807141803174 0.737784475400112 0.218233735868062 3.38070771902175 -0.0449549307154744 0.161009462332025
"713" -4.19669283919786 15.6982274160522 -4.72252805863623 15.4033159489796 -4.40263344350105 15.4705407376971 -4.49266608815738 15.6412134933379 -4.45961044891705 15.5507716825159 0.602889253024712 0.192963899789125 3.1243629180565 -1.05966581479521 0.116335861404601
"714" -4.29004412229251 20.0948505235556 -4.65521064568107 19.1648519171687 -4.29584667103718 19.5785472689618 -4.62887556622815 19.7191178829006 -4.47262738398679 19.6298512203622 0.99912161306085 0.361480763713997 2.76396896696653 -0.374156550697667 0.361163243732397
"715" -3.14962479250557 16.8168945868857 -3.84032779825283 16.2698568021512 -3.37763770182418 16.418826666481 -3.57967914133436 16.6875586136058 -3.4949762953792 16.5433756945185 0.881090789916377 0.336210652247688 2.62065102347582 -0.900951611636001 0.296232109167216
"716" -7.33475373310856 17.2679804149764 -6.78378701437045 16.727949842386 -6.95177196869601 17.1253513791438 -7.18705638886051 16.8971137430436 -7.0592703737395 16.9979651286812 0.771490339854837 0.327797463237249 2.35355799351156 0.795421817871535 0.252892576316458
"717" -10.1567989962014 16.931449465029 -9.73649962720232 15.7789261961863 -9.78589071959003 16.4368582357852 -10.1206339923291 16.3247135804591 -9.94664931170186 16.3551878306076 1.22676870061347 0.353029010652494 3.47497985603524 0.349690289238121 0.433084940677019
"718" -16.2540184063235 17.4215530860663 -15.3095993856677 16.6122891972103 -15.7413570388611 17.0998011316301 -15.8611448922172 16.9707189455518 -15.7818088959956 17.0169211416383 1.24371834769088 0.176100370738993 7.06255382922649 0.862315425925717 0.219019262123252
"719" -15.668328430925 17.7113515240404 -14.707076914279 16.9355468237582 -15.1387120135432 17.4205774556866 -15.2760471449071 17.2619872015254 -15.187702672602 17.3234491738993 1.23526410586329 0.209789911629859 5.88810060629948 0.891754565726523 0.259145947608596
"720" -4.73214252404707 20.0846502492932 -4.72572691144118 19.3384564853636 -4.62694147692713 19.7257208837275 -4.82828589430811 19.7294265085309 -4.72893471774413 19.7115533673284 0.746221343444791 0.201378514409234 3.70556583771567 0.00859757188855359 0.150272945563375
"721" -15.4528307866335 15.3915040985717 -14.8785944414827 15.5751349797117 -15.2103143339294 15.5897352262249 -15.1467307235526 15.3721589929373 -15.1657126140581 15.4833195391417 0.60288280834707 0.226676626056043 2.65966023421407 -1.26129045911817 0.136659440903306
"722" -4.33695302954376 16.7040988604672 -4.59581420985504 16.2353966673326 -4.34687065678589 16.4130171635632 -4.57150720802862 16.5447287626486 -4.4663836196994 16.4697477638999 0.535435202915668 0.26040262189133 2.05618207307879 -0.50460235914474 0.139428730692156
"724" -13.1801147350913 16.2534473338662 -12.6202072632179 15.7104459518582 -12.8542056160364 16.0498497643684 -12.9685414109771 15.9390048440135 -12.9001609991546 15.9819466428622 0.779965946642705 0.159245943035332 4.89787012325742 0.800725600354204 0.124206412708563
"725" -0.0333089963878197 22.3266922318813 -0.0591256689755002 22.0707627170166 0.0090518815906302 22.1973145603091 -0.0988129080799296 22.2109505037208 -0.04621733268166 22.198727474449 0.25722833662408 0.108723280871217 2.36589932315204 -0.100534073644392 0.0279667086908158
"726" -15.9804019683038 15.8413649758 -15.3859939872869 15.390261066859 -15.6028396044394 15.7420370221625 -15.7864611375658 15.5123205142642 -15.6831979777953 15.6158130213295 0.746200766924281 0.294085942249351 2.53735612527711 0.921615297101103 0.219447155648115
"727" -14.9158599833841 16.6150378074208 -14.3277922691812 16.482048352263 -14.6195349468745 16.6089054703855 -14.6489837573777 16.4955435672813 -14.6218261262826 16.5485430798419 0.602917765264015 0.117124521409777 5.14766470767144 1.34839089782604 0.0706164547059998
"728" -4.31872587411836 23.7454274694557 -4.44812077064271 23.2781605508025 -4.27472600450395 23.4895983354064 -4.48352917384423 23.553165924438 -4.38342332238054 23.5117940101291 0.48485194906712 0.218264980933357 2.22139138854877 -0.270149032873487 0.105826201418636
"729" -1.70144053045345 23.2728757402526 -1.54860898699889 22.9960071162688 -1.58693902558947 23.1618308606713 -1.66850183499686 23.1195727573487 -1.62502475872617 23.1344414282607 0.316249451574827 0.091859888824501 3.44273714699377 0.504377597119135 0.0290506394624731
"730" -14.087405478526 15.8038938444667 -13.9561460076858 16.270685913451 -14.0690121183611 16.0413007986525 -13.9814538755166 16.0136032896825 -14.0217757431059 16.0372898789589 0.484895745858737 0.0918346225187559 5.2800973375777 -0.274116233904723 0.0445302177818877
"731" -5.4152274604017 18.2408242441318 -5.0950753803772 17.0740647663695 -5.04670566880483 17.7358129887524 -5.47121490703145 17.6307813961105 -5.25515142038945 17.6574445052506 1.20988637205816 0.43730964863884 2.76665830681765 0.267802953372221 0.529094984257674
"732" 3.43092581009582 19.0800663566727 4.29909574520661 18.8507273400185 3.89642192878408 19.1422750868876 3.79768986754934 18.8032953452085 3.86501077765122 18.9653968483456 0.897950678372812 0.353065553664627 2.54329732553226 1.31253214545942 0.317035453423224
"733" -1.60469222736447 19.605285743954 -1.42586738869636 19.265814355603 -1.46203266003683 19.4710827721994 -1.57458715688573 19.4154248731388 -1.51527980803041 19.4355500497785 0.383691472974844 0.125563993599843 3.05574442142723 0.484836994044705 0.0481778336569274
"734" 3.32839099298076 16.9054781557015 3.4592850353927 15.5501536638063 3.66345017241088 16.2763709232952 3.1263795366558 16.2381089286147 3.39383801418673 16.2278159097539 1.36163054044404 0.538431841580061 2.52888190350751 0.0962790427930957 0.733145239442937
"735" -4.80002133938062 21.7425740734803 -4.71411602326531 21.4033066162585 -4.64249114193643 21.6061730213113 -4.87201468490182 21.5550408580491 -4.75706868132297 21.5729403448694 0.349974471735674 0.235150068882102 1.48830265455351 0.247995897375507 0.0822965211356209
"736" -0.4203029576547 20.9802976874061 -0.59581382520458 20.7004554188418 -0.42783340446501 20.7955730485558 -0.5785502507165 20.8957642558088 -0.50805839142964 20.840376553124 0.330326747181254 0.180980235812678 1.82520895554118 -0.560163864762669 0.0597826126000983
"737" -3.78797850757312 21.1883691306182 -4.16219709098838 20.6541522735699 -3.87134398578146 20.8620440450187 -4.06000205210119 21.0014343084175 -3.97508779928075 20.9212607020941 0.652247804540535 0.234566646217848 2.78065025466057 -0.611061047997627 0.152995580014028
"738" -0.2559466909049 25.2024581619823 -0.23217461210507 24.8789646953491 -0.18307461873283 25.0506323123332 -0.30431210961266 25.0447889345678 -0.244060651504985 25.0407114286657 0.324365742156671 0.121378228107622 2.67235522559339 0.0733536490793079 0.0393709390417907
"739" 0.39900975159558 18.1495332552083 0.32421174790259 17.8162899976284 0.429143548159 17.9735288419624 0.29917859665999 18.0061546397452 0.361610749749085 17.9829116264184 0.341534493249061 0.133997504824178 2.54881233570132 -0.220795323919317 0.0457647699067641
"740" -5.38944426145925 18.742075284448 -4.81496829154804 19.070836136078 -5.20139927237415 19.0609084520315 -5.03020300122552 18.7424775967411 -5.10220627650365 18.906455710263 0.661896017188396 0.361533363406759 1.83080203428888 -1.05100893805587 0.239297493319659
"741" -3.68037922021129 20.4953905054254 -3.72097119724904 20.2700323116057 -3.63655332528757 20.3744162433746 -3.76124411147101 20.4003239353907 -3.70067520873017 20.3827114085155 0.22898476831774 0.127353840400074 1.7980201272172 -0.178211143288498 0.0291620896383854
"742" -0.75642809147569 22.5893007887821 -0.71648238447619 22.4680706399044 -0.71019397974622 22.539474819848 -0.76365973618637 22.5233445749904 -0.73645523797594 22.5286857143432 0.127641719295098 0.0558459659320582 2.28560321528661 0.318299371106771 0.00712827510726341
"743" -0.437662045037 23.5113791803243 -0.60242744451893 23.3891700844611 -0.4811780513042 23.4024628527988 -0.5508155369198 23.5019015917648 -0.520044744777965 23.4502746323927 0.205140683381255 0.121397867403026 1.68982114570606 -0.93261823895178 0.0249036414800838
"744" 1.72153211729711 18.8786266002518 1.22342162171817 18.7343848916541 1.51129308504536 18.7025227958228 1.45588772945927 18.913633105736 1.47247686950764 18.806505745953 0.518574716222339 0.218259745210355 2.37595217442661 -1.28892845713276 0.11318398543522
"745" 1.05530888446006 18.0601445268701 1.01330020860737 17.7978182157873 1.12718863623672 17.9171164284831 0.94585525344104 17.9516289870689 1.03430454653372 17.9289813713287 0.26566863257294 0.184588494810122 1.43924805739503 -0.158790799785621 0.0490393730049023
"746" 2.99849100766044 18.1267037878389 2.791565786046 17.6789200686517 3.01407219379711 17.8558266655097 2.78815868250053 17.9674391527316 2.89502839685322 17.9028119282453 0.493283190985946 0.251980677612809 1.95762308308386 -0.43287863613882 0.124297832719647
"747" -2.54997765776056 21.1165786731002 -2.57226251975452 21.0397924980361 -2.53367490928734 21.0711445855037 -2.58683632703612 21.0882808718754 -2.56112008875754 21.0781855855681 0.079954560564466 0.0558550682362242 1.43146473702833 -0.282460082298341 0.00446586743612557
"748" -3.15863455243644 21.5119338240331 -3.23862026234935 21.1791611500044 -3.1053248770644 21.328107263158 -3.28587308021216 21.3765977633695 -3.19862740739289 21.3455474870187 0.34225044393037 0.186946468997532 1.83074034917925 -0.235886681432597 0.0639825120056206
"749" 0.64630152804881 17.3988006762854 1.0370393888186 16.9396499865473 0.88959100397111 17.2243233058603 0.778553212297131 17.1351678499127 0.841670458433705 17.1692253314164 0.602905823264196 0.142401146431692 4.23385512246142 0.705075117317664 0.0858544804231644
"750" -3.0896081781642 20.0911589943263 -3.49604436276885 19.7556779640511 -3.22369878652798 19.8535953037753 -3.3427473042856 20.0054698861304 -3.29282627046652 19.9234184791887 0.52700843810177 0.192972636261852 2.73100087302871 -0.880745731769027 0.101698207632739
"751" 0.62720504747977 18.2562865941472 0.7314585751278 18.0119385593297 0.728343319508761 18.159726000241 0.62730065398786 18.1195904175663 0.679331811303785 18.1341125767385 0.265659105144549 0.108722055040385 2.44347023284162 0.403275824838736 0.0288830038515051
"752" -0.21111746926934 23.4607874900538 0.0358198984454803 23.349834673027 -0.0754351576473598 23.4441109146509 -0.10998270107377 23.3723238004853 -0.0876487854119297 23.4053110815404 0.270718656874838 0.0796675750667912 3.39810338958948 1.1485116755183 0.021567498918557
"753" -2.63411182620229 21.307161828416 -2.58337666598935 21.1455686686531 -2.57097705421191 21.2409585809947 -2.64758337028487 21.2190398027261 -2.60874424609582 21.2263652485345 0.169370616589727 0.0796803646016952 2.12562552187574 0.304222149059368 0.0134955124826834
"754" -5.15162933802796 20.4465090870662 -4.97496772866781 20.2108079781929 -5.00455720069741 20.3781082005531 -5.12785136155432 20.2906145512789 -5.06329853334788 20.3286585326296 0.294557866888344 0.151183956704158 1.94834077179727 0.643190888467892 0.0445324237945166
"755" -1.89832034189321 21.7460748443895 -2.23756571961517 21.6443360393844 -2.03426486596506 21.6000348668427 -2.08627622394748 21.7919702477639 -2.06794303075419 21.6952054418869 0.354172571989375 0.198857667210801 1.78103553640671 -1.27943366810966 0.0704299314558565
"756" -1.42535689888984 23.520064581569 -1.23958104314649 23.0781665268697 -1.25379303282054 23.3409444580081 -1.41677326929521 23.2772166154045 -1.33246897101816 23.2991155542193 0.4793605733936 0.174996558264027 2.73925714967698 0.397971643271435 0.0838864505113507
"757" -8.70101608294797 17.4277431828594 -8.86530481397727 16.7518049299417 -8.59850482978133 17.0552128052289 -8.95557501051543 17.152005146957 -8.78316044846262 17.0897740564006 0.695617214350408 0.369956580407342 1.88026717509524 -0.238429574256387 0.257348165893558
"758" -8.33879923898924 19.9639193699309 -8.40540118788281 19.5347870241078 -8.28275733583397 19.7426629614391 -8.45606679299034 19.7740459281104 -8.37210021343602 19.7493531970194 0.434269950408855 0.176127960690308 2.46565025057235 -0.153972987294381 0.0764870807545931
"759" -8.50151458833204 16.7831547706765 -7.83427395995583 16.4683335191057 -8.13050129033194 16.7351865556191 -8.23250744317629 16.5327758762588 -8.16789427414394 16.6257441448911 0.737782133557367 0.226661285483858 3.25499845279007 1.12994114922556 0.167226646799136
"760" -2.97175026835206 21.3986589283344 -3.00676796738043 20.9444781053407 -2.93028665257074 21.1752224801582 -3.04506204487152 21.1872745437566 -2.98925911786624 21.1715685168375 0.455528768817519 0.115406424928497 3.94716991796386 -0.0769485538867387 0.0525709466613097
"761" -1.96340406104312 23.4939228013842 -1.89041862247448 23.2472663421465 -1.86695340994051 23.392396071915 -1.98825053285553 23.3598732895094 -1.9269113417588 23.3705945717654 0.257228076085738 0.125581540852399 2.0482952696692 0.287690320657129 0.032303098145345
"762" -2.04774649359878 21.3207805201288 -1.73110351611782 21.2871593260663 -1.89193662487017 21.3357397758334 -1.90040964299069 21.2745331954702 -1.8894250048583 21.3039699230975 0.318422926119018 0.0617902703977234 5.15328585017408 1.46501254694846 0.0196754387057285
"763" -1.06716620025207 21.2204739805879 -1.30721568676026 21.2001635688464 -1.17927830469817 21.1643783698181 -1.18470029968788 21.2558076932946 -1.18719094350616 21.2103187747172 0.240907178801208 0.0915899515287512 2.63027957521721 -1.48638809258331 0.0220646768293309
"764" -8.45525453218717 16.5774057003513 -9.12602766657442 16.3931203378993 -8.74965529547866 16.3817594522499 -8.80201757173948 16.5936224043046 -8.7906410993808 16.4852630191253 0.695627553098474 0.218237756652055 3.18747573183471 -1.30267580042094 0.151812196653569
"765" -2.57703625206789 19.0659606454879 -1.9493408238085 19.0412097534368 -2.27029411819951 19.1517873794461 -2.28289794194765 18.9592381188857 -2.26318853793819 19.0535851994624 0.628183219542727 0.192961328030834 3.25548764590979 1.53138537196599 0.12121506828965
"766" -9.01724211762536 19.8592271409413 -9.40012425013341 19.2784438696718 -9.12020251676685 19.5252882921871 -9.2784030697607 19.6357616055984 -9.20868318387939 19.5688355053065 0.69563491544087 0.192955352202596 3.60515998908638 -0.582851310453873 0.134226480113316
"767" 0.38114580461237 19.7064513646064 0.48326351844294 18.9928136561265 0.58665943605449 19.3833717916393 0.27783341731968 19.3471128128149 0.432204661527655 19.3496325103664 0.720906933273971 0.310947300025225 2.31842158853121 0.142129770505289 0.224164064471006
"768" -0.77769252216642 16.4304468491768 0.48968601835498 16.3679513930515 -0.15679844915096 16.5918926072147 -0.18530581171041 16.2146606735646 -0.14400325190572 16.3991991211142 1.26891845561898 0.37830754880849 3.35419808464184 1.52152543086454 0.480041430583072
"769" -1.55184532547207 18.7858672510306 -1.73855041923586 18.293043732494 -1.5228584994173 18.5017256584992 -1.75612624947403 18.5970012415588 -1.64519787235396 18.5394554917623 0.527004565881672 0.251974760529435 2.09149743718124 -0.362139787810518 0.132791849285953
"770" -1.69836857793599 17.8483071447753 -2.08889286534808 17.4113769374355 -1.7828062960379 17.5428682764583 -1.98473197531112 17.7328551114222 -1.89363072164203 17.6298420411054 0.586018109911928 0.277252551673667 2.11366173683294 -0.729374105620481 0.162475016300062
"771" -8.37277476154972 17.880708523365 -8.00091812294161 17.1855580697615 -8.07302202644328 17.6093171800478 -8.31318411706367 17.4885978820587 -8.18684644224567 17.5331332965632 0.788360014728049 0.268795421609352 2.93293691539804 0.491199365144805 0.211907562538781
"772" -10.1070417131011 15.4733281976636 -9.43375120813565 15.3873814106039 -9.76159374782111 15.5838812700922 -9.80749270852257 15.2848585760642 -9.77039646061836 15.4303548041338 0.678753971835509 0.302524852098481 2.24363045590236 1.44383112534773 0.205339944940794
"773" -1.7034344390174 24.5271911740062 -1.60557147557833 24.0868027499479 -1.539542764531 24.3392891065538 -1.77032764740736 24.2942983073786 -1.65450295729786 24.306996961977 0.451130938484213 0.235129398788574 1.91864964912306 0.218666498982279 0.106074146340718
"774" -2.42124852970624 23.9287741388864 -2.28835030795147 23.5242045346091 -2.26800707786177 23.7621497952942 -2.44474640010743 23.7089999990387 -2.35479941882886 23.7264893367477 0.425838586850321 0.184558090773218 2.30734174300484 0.317387810412362 0.0785919565666604
"775" -4.24659006166043 21.6701893551155 -4.19476032795922 21.383892878284 -4.15038841007861 21.5442343537379 -4.29115119991913 21.5224770192748 -4.22067519480983 21.5270411166998 0.290950157143218 0.142434351919141 2.04269653509139 0.179095447969134 0.0414412970734665
"776" -2.72808388961573 23.6307792181638 -2.80713388877776 23.2985162315369 -2.7084712087941 23.4565763503523 -2.82170551619353 23.4865752225823 -2.76760888919674 23.4646477248503 0.341537105816801 0.117140687667848 2.91561465632871 -0.233571610312186 0.0400078914394667
"777" -5.18886246278352 21.6436237314476 -4.95582655416255 21.5564777640866 -5.05512588870267 21.6570360580707 -5.09895104808884 21.5483882418712 -5.07234450847304 21.6000507477671 0.248797416252837 0.117153713386036 2.12368356974754 1.21293827987877 0.0291475411948712
"778" -2.91712414124644 22.1888614017024 -2.60186311846124 21.939657321233 -2.69975381835265 22.1494184011848 -2.83089252730054 21.9920987413342 -2.75949362985384 22.0642593614677 0.401860904057798 0.204809268247349 1.96212264951051 0.901894020038391 0.0823048376972956
"779" -6.09086763338389 19.0168467170225 -5.54077895925274 18.6799836785579 -5.76514330810833 18.9521608835669 -5.88837704789886 18.7619153934801 -5.81582329631832 18.8484151977902 0.645038181886113 0.226671350463836 2.84569788182836 1.02132392951142 0.146211675788863
"780" -1.45086563533886 20.5378389792393 -1.71458147046742 19.9584062084053 -1.50062711768993 20.2232545038926 -1.65129382702733 20.2968459852822 -1.58272355290314 20.2481225938223 0.636622633601727 0.167678750698107 3.79668044371299 -0.427109834276978 0.106748087868476
"781" -3.61072687673718 19.7064712909873 -3.42427024755778 19.2956756823111 -3.41165252883665 19.5563477560705 -3.62822554239965 19.4647946884313 -3.51749856214748 19.5010734866492 0.451130919659262 0.235129399263283 1.91864956518735 0.426085371822533 0.106074142128575
"782" -2.93883952332237 17.7681480084815 -2.85607970010611 17.3161009932939 -2.79408561312168 17.5683464680389 -3.00138882079636 17.5358168651942 -2.89745961171424 17.5421245008877 0.459560324961651 0.209839927024017 2.19005187182062 0.181072646740519 0.0964341050530865
"783" -0.84898904615957 18.1441667197499 -1.78176115067299 17.8953170881391 -1.25152609271803 17.8426373672451 -1.33785375449455 18.2023366801448 -1.31537509841628 18.0197419039445 0.96539625963186 0.369913585703842 2.60978860182975 -1.31008343539452 0.357113192025499
"784" -2.43745141892699 20.5487916148016 -2.9509719209946 19.6721328809465 -2.41870414483987 19.96447681378 -2.94007628290576 20.2894438162207 -2.69421166996079 20.110462247874 1.01598909526048 0.614355319848922 1.65374834795982 -0.529890649629312 0.624178305581771
"785" -3.77956950796627 20.1110810957351 -3.9763782664787 19.3042289676384 -3.7215050102826 19.6837835148969 -4.02162830920673 19.7650520825375 -3.87797388722248 19.7076550316868 0.830508304619104 0.310931784550008 2.67103057933124 -0.23924979784637 0.25823142923882
"786" -9.18799651793418 18.7813478141084 -8.60828547318483 18.3968394615709 -8.77281661064379 18.792608278822 -9.04446234296595 18.4076953672587 -8.8981409955595 18.5890936378396 0.695637526715929 0.471115010774473 1.47657686723325 0.985144867077671 0.327725280893903
"787" -4.92136620536934 18.3256802557516 -4.78113894035886 17.8002017452782 -4.7133225654766 18.107926089244 -4.99118690670194 18.041519539244 -4.8512525728641 18.0629410005149 0.54386703413767 0.285689380284781 1.90370056316245 0.260779451784494 0.155377035940113
"788" -3.65222189328518 19.2725731432829 -4.35403723985692 18.5614593984723 -3.82526825534662 18.7632696384704 -4.14615478967491 19.0965188070975 -4.00312956657105 18.9170162708776 0.999113376320336 0.462626389545453 2.1596549589443 -0.77881732075989 0.462216214033645
"789" -4.47100338394344 19.0469053550217 -4.57697404406206 18.6431512345393 -4.47701331415698 18.8405553505182 -4.56512922819847 18.8664911266953 -4.52398871400275 18.8450282947805 0.417429240246099 0.0918535725667663 4.54450739999992 -0.25667404524363 0.0383423670104352
"790" -6.86494287091154 19.5714431129687 -6.32440841497918 18.6520022520935 -6.3635719379746 19.2658209353207 -6.842093142826 19.0010080927433 -6.59467564294536 19.1117226825311 1.06655941920595 0.546908022510536 1.9501623221945 0.53147102968143 0.58330990284791
"791" -9.86021513071469 19.1003327030283 -10.192374406547 18.3483509138773 -9.86493095616276 18.667699586296 -10.1689659240183 18.8112469608199 -10.0262947686308 18.7243418084528 0.822074446589975 0.336218843034701 2.44505762725835 -0.415940169367668 0.276396919320874
"792" -8.82936179533759 19.7779671590299 -8.6801740647855 19.370126365173 -8.64492156879776 19.6208174752205 -8.86780088071331 19.5459032833414 -8.75476793006155 19.5740467621015 0.434270758952467 0.235132566491424 1.84691880598473 0.350679689305491 0.102111198104672
"793" -6.57384431013748 18.3106266105193 -6.6076123308684 17.8438550563459 -6.47130870399123 18.0755964055054 -6.70530434200744 18.0986276642583 -6.59072832050294 18.0772408334326 0.467991413392924 0.235126343675809 1.99038272818204 -0.0722179726443646 0.110037109902753
"794" -7.76107734186988 18.8448653197195 -7.23366341812783 18.0666463311034 -7.33998478255029 18.5807382388601 -7.67261971045607 18.3673379197121 -7.49737037999885 18.4557558254115 0.940101186681375 0.395203354585148 2.37877835745654 0.595615352073023 0.371531142625958
"795" -10.1825041880433 18.0148480382891 -9.23133136798952 18.1201573832832 -9.73915568004219 18.2053552727563 -9.71592717686522 17.9291240121198 -9.70691777801642 18.0675027107862 0.956984739560768 0.277206191692623 3.45224878895169 -1.46053014737405 0.265282095161598
"796" -7.74611501028096 20.3253249427189 -7.44005469297461 19.8454571424677 -7.51217425673939 20.1484474731479 -7.68465959087792 20.0444808318912 -7.59308485162779 20.0853910425933 0.569162563374922 0.201395762088186 2.82609006998717 0.567751845021986 0.114626928202958
"797" -9.79636892005913 18.6424448510231 -9.08204051507292 18.3991301528496 -9.38498217991409 18.7140378233958 -9.52216295537975 18.3433741999469 -9.43920471756602 18.5207875019364 0.754630447648008 0.395234217781781 1.90932468317978 1.24250197354331 0.298255774690475
"798" -2.7466248788536 22.6365109989607 -2.61226352580437 22.4083854052894 -2.61523056392038 22.5644833907631 -2.74751962684965 22.4912856894309 -2.67944420232898 22.522448202125 0.26475320523289 0.151189614891423 1.75113353799481 0.532276959601684 0.0400279351404305
"799" -4.82065792859208 20.4783559372102 -4.78138886264494 20.1924439057959 -4.73166011840155 20.3493614807014 -4.8700697631387 20.3339588830819 -4.80102339561851 20.335399921503 0.28859616984251 0.139264028987004 2.07229513566235 0.136492676266639 0.0401910653624857
"800" -4.50712101919749 20.9490328480654 -4.35918836980049 20.7012351822586 -4.37477204339142 20.8651047103781 -4.49614108850542 20.7968110384929 -4.43315469449899 20.825134015162 0.288596174501448 0.139264032439974 2.07229511773501 0.538203090273556 0.040191067007822
"801" -1.71193962018897 22.8833083069526 -1.76546565058799 22.6606634309143 -1.70435812707269 22.767867547384 -1.76979658929626 22.7854258450817 -1.73870263538848 22.7719858689334 0.228988595253921 0.0677531265420664 3.3797494955712 -0.235932511868449 0.0155146932709289
"802" -9.70183192368706 23.162540814888 -10.2927450314686 23.0090329513429 -9.96667159332497 23.011434949513 -10.0019780777689 23.1645226606361 -9.99728847757782 23.0857868831154 0.610526793120653 0.157106317952846 3.88607409985826 -1.31663362542471 0.095917616478745
"803" -5.86056526314033 22.8941956535272 -5.73876362833306 22.4925047559929 -5.73710004299611 22.7199344776482 -5.86560527342021 22.6845556965498 -5.7996644457367 22.69335020476 0.41975137331958 0.133286354884352 3.14924489970323 0.294410398027403 0.0559471305074675
"804" -5.99003553220344 22.4642043202063 -5.78353240215542 22.0716082776107 -5.81977185580116 22.3116545411271 -5.96063645741201 22.2420526154086 -5.88678396717943 22.2679062989085 0.443593502411157 0.157121812778158 2.82324582798361 0.48422584323032 0.0696982152354533
"805" -7.86818796483031 22.7964764408722 -7.20090448804846 22.2154323212407 -7.49458081372025 22.5767473961631 -7.60166014290128 22.4618181294069 -7.53454622643939 22.5059543810564 0.884804784878837 0.157081886590996 5.63276138376579 0.854372488707324 0.138986804873508
"807" -3.11793299367715 22.7903709442708 -2.98219446023953 22.2934521666304 -2.93449410121107 22.5817376439844 -3.16808620995394 22.5242908641086 -3.05006372695834 22.5419115554506 0.515124471396431 0.240552293244185 2.14142407228489 0.266655148913221 0.12391437290061
"808" -1.437349852016 23.0588718924847 -1.22410295262751 22.7000338940561 -1.28344511915576 22.9161521849323 -1.38569769045277 22.8590155344344 -1.33072640232175 22.8794528932704 0.417419392476011 0.117133194129444 3.56363023802391 0.536196110810216 0.048893666732287
"809" -3.48125093734823 20.4274971665686 -3.50909400251275 20.2907380948404 -3.45813692393427 20.3536394607061 -3.5299694274534 20.370237360338 -3.49517246993049 20.3591176307045 0.13956460861442 0.0737251574024578 1.89303914066336 -0.20084709402572 0.0102894227379105
"810" -1.9902099647685 21.0141750625106 -2.1823279596032 20.9616167454326 -2.07245679735057 20.949787456098 -2.09154140233153 21.0271438198708 -2.08626896218585 20.9878959039716 0.199177560566893 0.0796757752609332 2.49985092601357 -1.30375716874045 0.0158696265527487
"811" -3.09381803401833 20.7268480173311 -2.97839675950819 20.5948656066931 -3.00282578032745 20.6933573076299 -3.07333156133412 20.6348804675957 -3.03610739676326 20.6608568120121 0.17533233394715 0.0916002509589678 1.914103205085 0.718558148488888 0.0160604857907805
"812" -2.0476629365331 22.0136001221033 -2.23775370963954 21.7964473845903 -2.10223254760806 21.8761665089482 -2.1739685084804 21.942262983064 -2.14270832308632 21.9050237533468 0.288599746066473 0.0975437951528356 2.9586684177531 -0.719044162857741 0.0281511145114684
"813" -1.39777818592079 21.3370507177221 -1.53379191738939 21.0624049283346 -1.40304476851289 21.1741047572972 -1.5209662956364 21.2362627889148 -1.46578505165509 21.1997278230283 0.306480088710956 0.13330081565286 2.29916139079813 -0.459826956116798 0.0408540458065314
"814" -11.0959886123449 23.4204634091652 -10.8628977390089 23.0430173805944 -10.9467962947132 23.2614870646572 -11.0210394891189 23.2188459334988 -10.9794431756769 23.2317403948798 0.443617920869337 0.0856172761890704 5.18140661108731 0.55322229794878 0.0379813580534913
"815" -1.36609081369108 21.5600185081182 -1.25232253277717 21.418866204338 -1.27714585521687 21.5188646740061 -1.34517484057131 21.4668449977627 -1.30920667323412 21.4894423562281 0.181293117918353 0.0856387153384897 2.11695279642842 0.678386742014885 0.0155257097182371
"816" -0.70584830354013 22.0196110954429 -0.86678365201193 21.9500321719897 -0.76553775077926 21.9432017563258 -0.79967748544113 22.0282022676407 -0.78631597777603 21.9848216337163 0.175332293022841 0.0916002642276963 1.91410248104751 -1.16272439023832 0.0160604843685401
"817" -5.79638416892496 23.1084382835306 -6.28794357925471 22.8342990387938 -5.99750114472207 22.9119814463024 -6.06471023305623 23.040681620924 -6.04216387408984 22.9713686611622 0.562834770948495 0.145192274251619 3.8764787854559 -1.06206597051409 0.0817192604219009
"818" -1.64365735582254 21.799843963262 -1.72686755536737 21.6123351141838 -1.65516290164784 21.6966645344116 -1.71097422046789 21.723194945891 -1.68526245559495 21.7060895387229 0.20514264742106 0.0617961652669354 3.31966630186393 -0.417658308633972 0.0126770289433285
"819" -1.71533044829447 21.1997650813486 -1.79307561721621 21.0492919788678 -1.7144671010651 21.1068300857604 -1.78950756468139 21.1481008168493 -1.75420303275534 21.1245285301082 0.169370794002025 0.0856407871540163 1.97768843130119 -0.476895710691366 0.0145050481192342
"820" -2.54517265841461 22.3666212488652 -2.30620263344139 21.6393614250794 -2.31975602279317 22.0519373555885 -2.53872413384671 21.9862768947589 -2.425687645928 22.0029913369723 0.765515201761876 0.228600808779643 3.34869857131514 0.317475148857851 0.174997394255876
"821" -3.12132703140105 23.9337873087324 -3.34516073672125 23.4381137560439 -3.13641370895615 23.6522324279101 -3.31781778359709 23.7397200056561 -3.23324388406115 23.6859505323881 0.543869284361801 0.20139889412856 2.70045814658064 -0.424162792396944 0.109534672420958
"822" -2.54670347253708 24.7564339422286 -2.5803635698493 24.552535083177 -2.48352479564167 24.6432418413112 -2.6398292398189 24.6740505403836 -2.56353352119319 24.6544845127028 0.20665852722218 0.159311817540606 1.29719521384222 -0.16360675893205 0.0329231455820305
"823" -3.00225109815293 22.0101270341529 -2.52429831672017 21.4352335731283 -2.67303588491825 21.8143712845705 -2.87119874131341 21.6579824006825 -2.76327470743655 21.7226803036406 0.74762380433487 0.252440093207109 2.96158900449105 0.693582175942551 0.188730222850148
"824" -2.28109024474454 21.0688065523536 -2.33914385647247 20.8104913013854 -2.22283600511979 20.923269094061 -2.39244312733153 20.9665123897515 -2.3101170506085 20.9396489268695 0.264758362884827 0.17503302124777 1.51261951029255 -0.2210663754123 0.0463414561563448
"825" 0.49225495680211 21.4576766291892 0.18811467334287 20.9765961548661 0.45653984781565 21.1540836257874 0.24004859928139 21.2987837080128 0.34018481507249 21.2171363920276 0.569157038784206 0.26039695560427 2.18572846776736 -0.563761890797153 0.148206760160149
"826" -1.84050281097201 20.8710174292743 -2.13079998352523 20.7133815551443 -1.92838660273613 20.6948012213342 -2.02897253955871 20.8934981716046 -1.98565139724862 20.7921994922093 0.33033546162216 0.222706103942405 1.48327978342071 -1.07333128000425 0.0735677236518872
"827" -1.22071683196233 24.6325822305354 -1.47961559155571 24.119459774643 -1.23176226561658 24.3264950460484 -1.45421087348967 24.4458864580384 -1.35016621175902 24.3760210025892 0.574737524840696 0.252463249606049 2.27651955576716 -0.467285367779326 0.145100103191819
"828" 0.0504500211565904 24.2844568684532 -0.21501506937338 23.8430009119417 0.0110749308149702 24.0174668347278 -0.16171792488651 24.127385312105 -0.0822825241083949 24.0637288901974 0.515126271733086 0.204791217219872 2.51537286962861 -0.54140415477082 0.105493336210153
"829" 2.19040459406125 22.2093820167023 2.69928539213051 22.309273940413 2.42264616224845 22.3242019558318 2.44483492291815 22.1920724644307 2.44484499309588 22.2593279785576 0.518592386240116 0.133979638744043 3.87068058327016 -1.3769635828927 0.0694808205638618
"830" -4.72482146471713 22.9706744407624 -4.80789312910777 22.5530146619355 -4.68575504605172 22.7530751249692 -4.84113471892745 22.7880706508838 -4.76635729691245 22.7618445513489 0.425841041087382 0.159271873150935 2.67367384248587 -0.196335650474733 0.0678245002785317
"831" -0.79810287340091 23.9485129443377 -0.90109411162586 23.5170410675426 -0.77035505366241 23.7215961865698 -0.92221140805977 23.7619311935344 -0.849598492513385 23.7327770059402 0.443593480132698 0.157121816300891 2.82324562289433 -0.234313011146743 0.0696982132976827
"832" -6.87619536507282 22.7005284962515 -6.85729287918924 22.1857502249734 -6.75723188882939 22.4554734493676 -6.97392887390309 22.4529823709135 -6.86674412213103 22.4431393606125 0.51512520085185 0.216711302916797 2.37701123069536 0.0367031752964857 0.111633453441881
"833" -4.39914017507495 22.9252259232566 -4.24277211358635 22.4751854010117 -4.25548705699818 22.7318012392776 -4.39118414623821 22.6885928615606 -4.32095614433065 22.7002056621341 0.476431991281196 0.142410196029459 3.34549073426345 0.334404239087732 0.0678487732730606
"834" -3.17859356445684 22.3140564323099 -2.99767870252711 21.9353019359313 -3.00269645945275 22.1727347275452 -3.17880483758802 22.0940544363026 -3.08813613349197 22.1246791841206 0.419744155163668 0.192885326241922 2.17613316337612 0.445614246211443 0.0809624883068838
"835" -1.82602251057313 23.8336452086409 -1.60696622862746 23.4684701530168 -1.62854437276997 23.7112956652259 -1.81121872075976 23.60802283648 -1.71649436960029 23.6510576808288 0.425838556157088 0.209845644631184 2.02929423150775 0.540321331598939 0.089360366325597
"836" -3.92252449392081 22.698204638916 -3.87788997576144 22.4192175063073 -3.795583537891 22.5783307811603 -4.00373405807646 22.5514799561507 -3.90020723484113 22.5587110726117 0.282535060430645 0.209875214966351 1.34620498411851 0.158643298833702 0.0592971065434126
"837" -5.15099527791304 21.1484675558718 -5.05549163809276 20.7768557977742 -5.00153420823396 20.9944074239873 -5.20609577324477 20.9475779146712 -5.1032434580029 20.962661676823 0.383687690674735 0.209853369814394 1.8283608741384 0.251554501059793 0.080518154844396
"838" -5.54058812069204 21.083578018635 -5.58904509376466 20.7029540532725 -5.50927809259889 20.8930376716046 -5.61671391677029 20.9096249393756 -5.56481660722835 20.8932660359538 0.383696079270604 0.108708756627485 3.52957839988386 -0.126628123277233 0.0417111237003484
"839" -1.0565731623113 21.7095623725786 -1.10575482709841 21.4798212308591 -1.01438537637848 21.5837080328581 -1.14394955352661 21.6151019389787 -1.08116399470485 21.5946918017188 0.234946437193271 0.133313365202389 1.7623622120452 -0.210891153048464 0.0313215001845465
"840" -7.01188336039405 20.8508248773951 -6.5986846435547 20.613604228184 -6.78969546714891 20.7769617151814 -6.83794527272722 20.6988031607831 -6.80528400197437 20.7322145527896 0.476452322913667 0.0918520732698448 5.18717004366288 1.04963273933936 0.0437631336738539
"841" -5.38378218701322 23.6715285868638 -5.33714925345073 23.2423720351685 -5.30613088605627 23.4706478523543 -5.41522522704223 23.4618387738139 -5.36046572023197 23.4569503110162 0.431682726496684 0.109449417997046 3.9441299405387 0.108237157278633 0.0472474231744399
"842" -11.7716476284618 22.2991871662812 -12.1589473460015 21.8908084671272 -11.8963188493464 22.0431768225264 -12.0158852524063 22.1626519788098 -11.9652974872317 22.0949978167042 0.562827001066073 0.169027919911555 3.32978718167137 -0.758912522905907 0.0951334772602571
"843" -7.81626171522913 22.8956497845167 -7.20505412343736 22.5191834919625 -7.48001614047768 22.782094114075 -7.56633716904284 22.6508335599886 -7.51065791933325 22.7074166382396 0.717845101462281 0.157100773491465 4.56932888049264 1.01873969269096 0.112774020686783
"844" -3.93183756279048 23.1789943886792 -3.71583655672 22.6798577914711 -3.73373296096928 22.9783571037253 -3.92052443358826 22.9030546416337 -3.82383705975524 22.9294260900751 0.543869264893551 0.201398895330198 2.70045803380335 0.408416009903851 0.109534669153608
"845" -2.11227514936664 20.7188343490973 -2.14999668442881 20.5354122937544 -2.06744833494488 20.6162264061763 -2.1914046267043 20.6454853142575 -2.13113591689772 20.6271233214258 0.187260686193491 0.127362655314859 1.47029508556143 -0.202826431466965 0.0238500182296856
"846" -8.76837298758286 22.0627382831877 -8.91873365980582 21.3121478502397 -8.6977496676757 21.6712701539915 -8.97881647252669 21.73497617119 -8.84355332369434 21.6874430667137 0.765502664779459 0.288196123180801 2.65618654522711 -0.197706303102701 0.220614900274013
"847" -6.20701924318754 21.0360849073414 -6.12540450482912 20.4983711175526 -6.07509114196758 20.7904795580094 -6.25818936018732 20.7674378679967 -6.16621187400833 20.7672280124469 0.543872306011574 0.18454234471764 2.94714097647198 0.150631303138245 0.100367470578365
"848" -1.80225587475117 24.4197160721296 -2.82723452521006 24.3434017377172 -2.28506360521623 24.2251212816427 -2.30012344233746 24.5367623898091 -2.31474519998062 24.3815589049234 1.02781569920552 0.312004773991198 3.29423068133733 -1.49647889017368 0.320683404935225
"849" -1.12071662375093 23.8655522525033 -0.95158352205664 23.4813804685753 -0.98280781321828 23.705038835117 -1.09513890725313 23.6590834252519 -1.03615007290378 23.6734663605393 0.419754649355007 0.12136792979586 3.45853019047973 0.414719519191866 0.0509447528144044
"850" -0.42996140821103 24.7268971346876 -0.18900389391066 24.2314942598175 -0.21463554537099 24.5354275095165 -0.41183559648661 24.4455737475924 -0.309482651060845 24.4791956972526 0.550894302137336 0.216706157485035 2.54212574543655 0.45269801533836 0.119382187396582
"851" -1.60587629571246 22.7689576541534 -1.34049428080541 22.7004174568283 -1.45840074946926 22.8076722184017 -1.49879863820768 22.6666939829261 -1.47318528825893 22.7346875554908 0.274090080968811 0.146652147247634 1.86898102832404 1.31804946227513 0.040195898913354
"852" -0.37595195578733 22.2387288415809 -0.0689590036143999 22.0707095175916 -0.19278870267476 22.2208132999819 -0.26429000032183 22.0976368385064 -0.222455479700865 22.1547191795863 0.349964520941279 0.142424984559732 2.45718489647795 1.07002319877435 0.0498436914915156
"853" 0.0739184299355502 22.9254751367519 -0.00399746393824962 22.5540898974729 0.12565931070072 22.7267005003429 -0.0498436397904398 22.7682361185636 0.0349604829986503 22.7397825171124 0.379470529122469 0.180351027754442 2.10406635241991 -0.206798752975287 0.0684378999297591
"854" -1.60043995105382 22.5860447111558 -1.20156106706676 22.5493428317391 -1.4037400654722 22.61686184885 -1.41525022512395 22.5214865001518 -1.40100050906029 22.5676937714474 0.400563842656176 0.0960673769523392 4.16961361248474 1.47904209438836 0.0384811176659284
"855" 0.44070024727755 23.5583849511842 0.0505042503341402 23.3775659632307 0.30208620334196 23.3603870558014 0.20727497182443 23.5801559933925 0.245602248805845 23.4679754572075 0.430056301471293 0.239348188946182 1.79678109688138 -1.13685044113324 0.102933196902047
"856" -0.80037790441647 22.7512636029708 -1.15493661224621 22.5938742542807 -0.95402818140464 22.6367775176486 -0.98557923846622 22.7140104715939 -0.97765725833134 22.6725689286258 0.387921750329855 0.083429002012637 4.64972300964474 -1.15302498874532 0.0323639244890152
"857" -0.0373632258697798 23.262194116844 -0.22286514068269 22.9457283370455 -0.0647384490322698 23.0726774909756 -0.18575747188634 23.1477681449997 -0.130114183276235 23.1039612269447 0.366826321551089 0.142422646423627 2.5756179284858 -0.530186357010041 0.0522443754931506
"858" 0.53896616493333 23.294597728793 0.14791457733835 23.0299089112199 0.40004685954108 23.0927239918443 0.30503034618005 23.2410179506592 0.34344037113584 23.1622533200065 0.47220918490517 0.176122786805973 2.68113623153933 -0.975767084193056 0.0831667976008754
"859" -1.96060800197396 22.1205714342518 -1.67774290142709 21.9611989693397 -1.78268976014316 22.115490033268 -1.86661114425838 21.975168713065 -1.81917545170052 22.0408852017957 0.324672523752111 0.163501900953262 1.98574158379309 1.05770663203954 0.0530845748207632
"860" -0.66023842246923 22.6801989605337 -0.61962530207027 22.3325998020147 -0.55608343010608 22.5215783621051 -0.72310650191739 22.5063910095195 -0.63993186226975 22.5063993812742 0.349963713192672 0.167712140871926 2.08669277831188 0.116311592501971 0.0586931635670316
"861" -1.97544748541862 22.7349385342763 -1.62017945192248 21.9935741627925 -1.69464846972947 22.4297542555654 -1.91309298503469 22.3320609070854 -1.79781346867055 22.3642563485344 0.8220927605385 0.23929479017349 3.43548123192518 0.446876407636274 0.196722514636206
"862" -0.62088085129471 23.1678492161331 -0.78770576929005 22.8893029246116 -0.66319557763525 23.0107021668854 -0.73714408895163 23.0577486196585 -0.70429331029238 23.0285760703724 0.324682290531093 0.0876455991162149 3.7044905141281 -0.53961964853995 0.0284569738760226
"863" -0.42308431934627 22.9519385340738 -0.75050558324332 22.7286122560492 -0.5347639678332 22.7754125845847 -0.6234578940283 22.9127532257935 -0.586794951294795 22.8402753950615 0.396332323320025 0.16349025742088 2.42419535923617 -0.972201262603758 0.0647964735638063
"864" -0.13508238503112 21.6344192145469 -0.47450382369573 21.5964256776987 -0.29316467696034 21.56555483239 -0.30169907903276 21.6654760706153 -0.304793104363425 21.6154224461228 0.341541244752938 0.100285043088296 3.40570472161265 -1.4593241795266 0.0342514784464786
"865" 0.185176347938131 21.6633828109885 -0.0134055776327897 21.474458132367 0.119962612496201 21.5399944077113 0.0612009188290004 21.6050298087309 0.0858853851526704 21.5689204716777 0.274093625164263 0.0876500999909028 3.12713419828057 -0.810314508765074 0.0240243336525167
"866" 0.61968504530267 22.4012913997144 0.20587789180196 22.300758929785 0.43693906932892 22.2825773509409 0.40685797737431 22.4217795708217 0.412781468552315 22.3510251647497 0.42584402989647 0.142415343670984 2.99015554728624 -1.33246839862205 0.0606467238679426
"867" -0.28625949056117 21.9109691769172 0.0969513068710404 21.8506834494464 -0.0954301976342999 21.9216054377191 -0.11014687305493 21.8437681661227 -0.0946540918450647 21.8808263131818 0.387923812372112 0.0792162949462403 4.89702040010044 1.41475779039983 0.0307298871375392
"868" 0.5461634266069 23.8339832483255 -0.26113814167962 23.6056953282036 0.18870687468449 23.6112477273142 0.13186484040892 23.8350068357535 0.14251264246364 23.7198392882645 0.838958399821729 0.230866098572528 3.63396100600783 -1.29521253312972 0.193687052631494
"869" -1.03936750806193 23.2205974757534 -1.1409957550865 22.6477171007627 -1.01515761056552 22.931461208802 -1.15875347707408 22.96106436183 -1.09018163157421 22.934157288258 0.581824908922586 0.146615550155996 3.96837107867165 -0.17557215978035 0.085304579116147
"870" -0.49101129232923 22.1856015795213 -0.54861684132852 22.0003510179493 -0.46636417793969 22.0791815460798 -0.56929458052255 22.1142308598494 -0.519814066828875 22.0929762987353 0.194000437726918 0.10873418124762 1.7841715962814 -0.301481433772783 0.0210944787579163
"871" 0.14343576883571 22.0758843318443 0.17196470270549 21.7566974509397 0.21638586148172 21.9269501878926 0.0994817967644201 21.9194685005352 0.1577002357706 21.916290891392 0.320459303202973 0.117143228541565 2.73561952485599 0.0891431543660295 0.0375396373933766
"872" -0.50401875233799 21.8425142217074 -0.9278762909219 21.688034753179 -0.66893370666395 21.6555095903065 -0.74364809979762 21.8784526398941 -0.715947521629945 21.7652744874432 0.451130933556132 0.235129419470968 1.91864945939628 -1.22129734150213 0.106074154512449
"873" -3.35466623558741 22.0670277375782 -3.30184783243172 21.7894782064242 -3.23060595219183 21.9500319312683 -3.42535741217691 21.9188633537327 -3.32825703400956 21.9282529720012 0.282530575258129 0.197229844070089 1.43249403552602 0.188054007038125 0.0557234613031934
"874" -0.23694545576188 21.5546426380196 -0.20243612016784 21.3423537696032 -0.16790336773289 21.4602223246497 -0.27146165191525 21.4461093115831 -0.21969078796486 21.4484982038114 0.215075470234575 0.1045155268877 2.05783271289125 0.16114878690453 0.0224787260921865
"875" -8.20593453099993 22.395999528004 -8.70865722147285 22.2376109716124 -8.43317059230505 22.2725646655005 -8.45941828989703 22.3664969296458 -8.45729587623639 22.3168052498082 0.527083521191998 0.0975305689327135 5.40429043898671 -1.26557957013262 0.0514067556969135
"876" -12.1004361229302 23.1236611692666 -12.682713538432 22.2478800921896 -12.2744827491926 22.6307231208468 -12.4806350412027 22.7763752695035 -12.3915748306811 22.6857706307281 1.05168411776998 0.252414967680875 4.16648872859083 -0.586755232147276 0.2654608125974
"877" -17.8267024287706 18.2254331877651 -17.6262364170787 17.8031494588168 -17.674464892068 18.0482398516233 -17.7854871438396 17.999216019821 -17.7264694229247 18.0142913232909 0.467450713528336 0.121364230615971 3.85163495995352 0.443218851608943 0.0567317961982533
"878" -17.4471640499649 22.487763333838 -16.9202754203942 22.7458047508631 -17.2255819721927 22.6782555900861 -17.1653916907491 22.5461288001138 -17.1837197351796 22.6167840423506 0.586683049756144 0.14519076626513 4.04077383739966 -1.11538579455373 0.0851809615488577
"879" -11.9585487630428 24.9050719320159 -11.6369349291851 23.9918599374493 -11.6368436556618 24.5224801228655 -11.9676782551134 24.4152832414106 -11.7977418461139 24.4484659347326 0.968189860073321 0.34776817506487 2.78400937605266 0.338614454981617 0.336705620754011
"880" -9.97768293815713 25.0168350840748 -10.4999125525254 24.8069322593505 -10.2019879893128 24.8473341333651 -10.2524152000136 24.9834880716641 -10.2387977453413 24.9118836717126 0.562834759010577 0.14519228110822 3.87647852017054 -1.18862219403086 0.0817192625477407
"881" -10.3421125866547 24.79017819841 -10.1053951387416 24.3192805059291 -10.1294187981304 24.611739530329 -10.3254296187618 24.519312336492 -10.2237538626982 24.5547293521695 0.527048182740729 0.216709547471207 2.43204874400263 0.465800491306818 0.114216373177265
"882" -9.14618265254496 23.2323927565063 -9.19846157234125 22.8159161500089 -9.06251379853077 23.0165801684093 -9.27677666250355 23.0491694166626 -9.1723221124431 23.0241544532576 0.419744981166729 0.216727095628427 1.93674436484108 -0.124873524135789 0.0909701106728738
"883" -11.7797195780164 21.2064381187236 -11.4137854476407 20.7177442423279 -11.5248290968683 21.0291987914248 -11.6821352629481 20.9176197243545 -11.5967525128286 20.9620911805258 0.610515759502119 0.192860359055537 3.16558448035614 0.64273287050356 0.117744288586642
"884" -10.9330080014148 19.2169881159335 -10.7661035250034 18.7296520953488 -10.7309595408644 19.0221618584663 -10.9718397033613 18.9465350644354 -10.8495557632091 18.9733201056411 0.515124743344274 0.252473096903298 2.04031538275769 0.329962847937759 0.130055139243646
"885" -8.5820398484714 20.8174298410691 -9.0875617006446 20.4968296314489 -8.7894170378502 20.6058950591224 -8.85745557181938 20.7204928525384 -8.834800774558 20.657129736259 0.598612426727955 0.133273764711917 4.49159988855952 -1.00561108615933 0.0797793317133712
"886" -14.1427079390956 21.2968516782169 -13.3057806835851 20.4442402078192 -13.6087587107281 21.0132418659608 -13.8719129963708 20.7680745760468 -13.7242443113403 20.8705459430181 1.19473576596246 0.35966258923593 3.32182384745817 0.776115295752716 0.429701759038832
"887" -12.0154202188204 20.9779556689799 -12.711492889404 20.6592731261132 -12.3224568218035 20.7630790858488 -12.3737739660729 20.8860739765367 -12.3634565541122 20.8186143975465 0.765555828050048 0.133271123771409 5.74434886107177 -1.14145056554214 0.102026485513981
"888" -12.104519867528 21.7619274438821 -12.6039816793204 21.2974010044061 -12.303123551637 21.4931957642255 -12.3827418939772 21.5847849534452 -12.3542507734242 21.5296642241441 0.682090107252089 0.121357570917161 5.62049901046293 -0.821622764629408 0.0827767985627395
"889" -11.4979774828275 21.872970290705 -11.2192524958016 21.4977271569763 -11.2697575263753 21.7601549187473 -11.4567506165234 21.6285887554955 -11.3586149893145 21.6853487238407 0.467434517128516 0.228639609595382 2.04441617948755 0.638867522082146 0.10687404550767
"890" -11.7156014725622 23.2143803379253 -11.254781420174 22.61804510142 -11.4450694911982 22.964901647855 -11.5437041405145 22.8941972984566 -11.4851914463681 22.9162127196726 0.753638398027102 0.121358555815374 6.21001455532836 0.657904933478242 0.0914604675915812
"891" -10.8005102865427 23.8364463763527 -10.8265867777399 23.3219593511975 -10.7516207371502 23.5853950000132 -10.8726014451846 23.5950000104232 -10.8135485321413 23.5792028637751 0.515147437580865 0.121361393949992 4.24473896363728 -0.0506411140851857 0.0625190111145803
"892" -12.963213150218 21.2919218648355 -12.8508738181626 20.5950187054908 -12.8005285463448 20.9731272394196 -13.0152779483468 20.9442067989721 -12.9070434841903 20.9434702851631 0.705899524742152 0.216688018902503 3.25767676642872 0.159823051403819 0.152959969560595
"893" -11.6967061414529 20.4667983554465 -12.0951234823141 19.8271353300463 -11.7956200543169 20.1001683798017 -11.9764526162814 20.2195475818684 -11.8959148118835 20.1469668427464 0.75359482718699 0.216683661942372 3.47785716944091 -0.557055386822385 0.163291686775706
"895" -9.43576382610019 23.3948835529218 -9.68600413186999 22.9860248018425 -9.47844411460308 23.1493738368447 -9.63035917827034 23.2476949198167 -9.56088397898509 23.1904541773821 0.479359665560124 0.180956408910602 2.64903392173826 -0.549229700343333 0.0867432036563471
"896" -10.3242969845486 21.5027710722919 -10.4769321394773 20.8870502889603 -10.2913500644449 21.1790008964323 -10.5002860986135 21.2364701971305 -10.400614562013 21.1949106806261 0.634357606990327 0.216695608854578 2.92741329805182 -0.242998116148178 0.137462507878302
"897" -8.1141099831377 22.9400221704667 -8.03662734762767 22.4066509809997 -7.95587935334476 22.6992822816673 -8.19472901762798 22.6707451231503 -8.07536866538269 22.6733365757332 0.538969743639692 0.240548397509582 2.24058754587306 0.144260489656459 0.129648308138678
"898" -10.8509005465117 21.4951135513397 -11.0226194638966 20.6758782072663 -10.7790267325291 21.0667511127303 -11.0827064090011 21.1384376454793 -10.9367600052041 21.085495879303 0.837038789762421 0.312026128520867 2.68259197949329 -0.206617464609379 0.26117797299136
"899" -16.6100779450905 19.4808211556273 -16.0577446644515 18.8518159355925 -16.284236816452 19.2304554473919 -16.4055834343574 19.1306816108916 -16.333911304771 19.1663185456099 0.837089971109681 0.157098122608393 5.32845305348644 0.720586465187323 0.131505262915645
"900" -18.6447582915757 20.4961892858313 -17.3320845864409 20.1814912033666 -17.9959474659066 20.4163007604888 -18.0367629661191 20.2769349035633 -17.9884214390083 20.3388402445989 1.34986930451032 0.145219651336147 9.29536252215421 1.33549886548948 0.196027549750355
"901" -12.2876856080949 18.7242058276199 -12.3310371347925 18.3787053449589 -12.2176729314617 18.5450822804661 -12.3965922265247 18.5722947492288 -12.3093613714437 18.5514555862894 0.348209618457071 0.18097688416476 1.92405577134405 -0.124822242416416 0.0630178917845606
"902" -11.5536608983543 19.4912725156625 -11.0284398928904 19.3702691263247 -11.2809452531119 19.5163993877624 -11.323134256025 19.3527188526731 -11.2910503956224 19.4307708209936 0.538979521699785 0.169030262183818 3.18865695844247 1.34436168363736 0.0911038498646233
"903" -12.9498060258514 19.5688387617319 -12.4771262061273 18.9972506593495 -12.674827305422 19.3328553000533 -12.7710408459653 19.2588904999235 -12.7134661159894 19.2830447105407 0.741713671681675 0.121358300260488 6.11176713986297 0.690964452170523 0.0900131104752538
"904" -7.5668091969222 21.5628599565409 -7.68094867020407 21.0605365693437 -7.52659916447405 21.2984272263959 -7.71354021868388 21.3458867838039 -7.62387893356314 21.3116982629423 0.515127755693936 0.192871375114208 2.67083570793699 -0.22342940335516 0.099353398600185
"905" -6.67238034392844 23.8711801578868 -6.44403703114237 23.2538597542383 -6.44193745926601 23.6171842508803 -6.6808388385257 23.5355895860103 -6.55820868753541 23.5625199560625 0.658198411768664 0.252451100903583 2.60723129910233 0.354286964046397 0.166162913663989
"906" -6.81783157047335 23.705617449074 -7.34415085386008 23.446416691136 -7.03899376329172 23.5146378256454 -7.09947475592193 23.6466317909096 -7.08099121216672 23.576017070105 0.586683066894175 0.145190761881411 4.04077407744005 -1.11318426743718 0.0851809614652879
"907" -12.5771614660464 19.8195325865816 -12.4403128058446 19.005842767686 -12.3609703168325 19.4516371118952 -12.6580839699564 19.4093485171978 -12.5087371359455 19.4126876771338 0.825117371755849 0.300108060728276 2.74940089830818 0.166623504128067 0.24762437431086
"908" -9.16760071696977 21.9086391544397 -9.1165068417804 21.2524268551264 -9.01527436745137 21.6013696802682 -9.26737716128505 21.588112645682 -9.14205377937509 21.580533004783 0.658198424376707 0.252451119278102 2.60723115927892 0.077705031829177 0.166162928940983
"909" -11.8031990599789 21.8130896571965 -11.8819017650566 21.2437612465284 -11.7383533607801 21.5238474193444 -11.9404337436602 21.5570101194185 -11.8425504125177 21.5284254518625 0.574742511895918 0.204783411977563 2.80658724427782 -0.137367196816453 0.117697732594601
"910" -9.79376943674356 24.0337934413644 -9.92401632647219 23.5107975439766 -9.74430096580559 23.7526882548267 -9.96468879806473 23.8135156321494 -9.85889288160788 23.7722954926705 0.538970278372116 0.228628008869934 2.35741141707067 -0.244074914417948 0.123223701584291
"911" -15.8582219596074 19.1453576578926 -14.5650590031632 17.7395366810328 -15.0516931738177 18.6360862760109 -15.4218432583225 18.3139421730733 -15.2116404813853 18.4424471694627 1.91013168417747 0.490701444991179 3.89265551115669 0.743681479125692 0.937304377549318
"912" -13.4272325903475 21.5693618008944 -13.232253702152 21.1976487793363 -13.2624456463021 21.4267317888029 -13.4033842697373 21.3572730789322 -13.3297431462497 21.3835052901154 0.41974675369541 0.15712481647631 2.67142239595676 0.483087464746244 0.0659526316409182
"913" -8.72589430323572 23.590371205754 -8.79337599515932 23.2123708894589 -8.67417693292533 23.3922987803572 -8.83979075491107 23.4262099366954 -8.75963514919752 23.4013710476064 0.383976585046586 0.169050006083745 2.27137871178998 -0.176661773571561 0.0649112440381411
"914" -7.71132720017049 21.9655047392903 -7.37493078672765 21.6074226862354 -7.51326262496542 21.8268911634241 -7.58640401086807 21.7623726714478 -7.54312899344907 21.7864637127628 0.491309783840337 0.097531011163889 5.037472471343 0.754182515132108 0.0479179400126598
"915" -11.5078783398135 19.2929707229109 -12.1052265185124 18.9637330022272 -11.757272590173 19.0645590318795 -11.8290989285502 19.2042805278972 -11.806552429163 19.128351862569 0.682072080733384 0.157102257571575 4.34158039022854 -1.06705872179815 0.107155063709756
"916" -8.4935172356584 23.238827412848 -8.71979206974636 22.5701766653746 -8.49862380539985 22.8809584249612 -8.70200572866138 22.955721323453 -8.60665465270238 22.9045020391113 0.705899513130805 0.216688019282205 3.25767670713476 -0.326308193023153 0.152959967312587
"917" -7.74871389179308 23.4233915306581 -7.7071995105474 23.0057054597071 -7.631274115018 23.2307273122654 -7.82363703048344 23.2165402773744 -7.72795670117024 23.2145484951826 0.41974408598178 0.192885362859295 2.1761323915904 0.0990659895862034 0.0809624903326389
"918" -4.88786063780967 24.1429110654572 -4.808541779613 23.8530466965718 -4.79599908572197 24.017511234449 -4.90227468633541 23.991293774137 -4.84820120871133 23.9979788810145 0.30052093706587 0.109461675991907 2.74544432416774 0.26710258552505 0.0328955254418886
"919" -6.67633455367701 23.2684300710599 -6.42063412532559 22.6360889876347 -6.49054143286135 22.9892053598225 -6.61561251870496 22.9431782149862 -6.5484843395013 22.9522595293473 0.682083539492372 0.133271431957049 5.11800263174326 0.384268835550567 0.0909022500224811
"920" -9.67585166754826 20.45803588324 -10.055024430698 20.2517192186476 -9.80183978148898 20.250610643199 -9.91114371055646 20.4649125174088 -9.86543804912314 20.3548775509438 0.431669492092218 0.240567334023969 1.79438116086537 -1.07247631455837 0.103845578892106
"921" -12.8854373695608 21.1827521513107 -12.4793512874566 21.0765437520826 -12.6673504057454 21.2143167823835 -12.7142249834531 21.0519010509183 -12.6823943285087 21.1296479516966 0.419745315811152 0.169044656415533 2.48304397613945 1.31498483484873 0.0709557026933254
"922" -12.2445390556523 21.4325378948746 -12.0869028605605 21.0824106403027 -12.0788829469442 21.3028489438112 -12.2567611086652 21.2282400936293 -12.1657209581064 21.2574742675887 0.383976906072619 0.192891474520586 1.99063699951985 0.423041381292611 0.0740658715941999
"923" -10.5012512709866 22.3187406162699 -10.3970255332846 21.8875462511057 -10.4029688772897 22.1226120561369 -10.4984076025779 22.1025121017485 -10.4491384021356 22.1031434336878 0.443611975659957 0.0975323456656326 4.54835749752989 0.23716504993841 0.0432665165514811
"924" -14.3726503506356 18.4073331751956 -13.409478719902 18.5889426119205 -13.9310100817874 18.6147007089724 -13.8930952073368 18.3772058379892 -13.8910645352688 18.4981378935581 0.980143651592685 0.240502289901599 4.07540257514267 -1.38443079577173 0.235726792640556
"925" -11.3908501698514 20.8936633733383 -11.1569234182701 20.5167528695975 -11.2257572020649 20.7443607651943 -11.3305589057888 20.6831537301352 -11.2738867940607 20.7052081214679 0.44360258445537 0.121365968229012 3.65508215299952 0.555459836014791 0.0538382571713182
"926" -10.0867566974651 19.9938835114151 -9.79689401362937 19.5825526320036 -9.86166546365578 19.8547467276294 -10.0319840913998 19.741029118566 -9.94182535554723 19.7882180717094 0.503203207300853 0.204792894329101 2.45713216246755 0.613869814293746 0.103052441258828
"927" -7.50294053231125 22.0322703787223 -6.96528113218092 22.0702865032599 -7.24787469901115 22.1059326990647 -7.24353500071933 21.996573965763 -7.23411083224608 22.0512784409911 0.539001721957703 0.109444805863997 4.92487256661135 -1.50020710097089 0.0589909388200208
"928" -6.92047575533539 22.09493138429 -7.04745342137565 21.7452125804063 -6.91828504366988 21.9029191330082 -7.04238420356833 21.9515615551573 -6.98396458835552 21.9200719823481 0.372057212620412 0.133291735377823 2.79129993743269 -0.348283982274548 0.0495921515300104
"929" -7.05329649155262 20.9953138870905 -7.17697405470082 20.6954499387065 -7.06170308394567 20.8293603136237 -7.16179737409642 20.8736588783505 -7.11513527312672 20.8453819128985 0.32436788861834 0.109458803929302 2.9633787048125 -0.391189080277622 0.0355049211212366
"930" -6.45439160780943 24.4188362889794 -6.32241585712964 24.0329530161598 -6.3267310018407 24.2544269966589 -6.45390969698008 24.2145375382219 -6.38840373246954 24.2258946525696 0.407827781066259 0.133287619049016 3.05975741765092 0.329538687934583 0.0543583939203652
"931" -8.13364250373979 24.0600845490453 -7.79276684047178 23.5251040301657 -7.85047418786799 23.8763986630699 -8.08716619955522 23.733865514587 -7.96320467210578 23.7925942896055 0.634350355394465 0.27629478245707 2.29591869145422 0.567305775626261 0.175267693445279
"932" -11.1636802801789 19.816084640642 -10.9697706362331 19.5268641479544 -10.9984660824308 19.7236021878748 -11.1412556393037 19.6330978363009 -11.066725458206 19.6714743942982 0.348208907705717 0.169055893732651 2.05972652013176 0.590621471980096 0.05886676809786
"933" -11.9828398638847 19.6787722574485 -12.2292593329239 19.0172682201588 -12.0156603383969 19.3278519462902 -12.1834090514348 19.3956576491913 -12.1060495984043 19.3480202388037 0.705910862695894 0.180934363988118 3.90147480631291 -0.356589323137586 0.127723532974185
"934" -12.0662618848705 19.8434063166708 -11.1425838863849 20.0912240559659 -11.6406869062276 20.0337823178657 -11.6083555106925 19.8922405268927 -11.6044228856277 19.9673151863184 0.956344434184596 0.145187457203078 6.58696317579921 -1.3086747778143 0.138849216609577
"935" -13.812896699724 21.5094339859955 -13.4074122070952 20.8321776631616 -13.5178507630139 21.242290973833 -13.7170119845858 21.130076255212 -13.6101544534096 21.1708058245785 0.789362908034641 0.228598633533108 3.45305173453855 0.53947516956752 0.180447282138439
"936" -9.53272405761744 21.4311608482204 -9.58771058474915 20.7991949156925 -9.43778856037419 21.1151358560155 -9.67681692016183 21.142011729422 -9.56021732118329 21.1151778819564 0.634353574942103 0.240534549190199 2.63726594403076 -0.0867901139686704 0.152583951175889
"937" -7.16669507792049 21.7103896383478 -6.92889102707153 21.3501316646188 -6.95962312325153 21.5961746721664 -7.14352588581687 21.4815034854764 -7.04779305249601 21.5302606514833 0.431667203103833 0.21672495734472 1.99177431336267 0.58343833495765 0.0935530561797927
"938" -8.65657368719666 21.5432018194987 -8.11924463704015 20.9013611081343 -8.31798315186876 21.3004931240258 -8.47861808005832 21.1735160865359 -8.3879091621184 21.2222814638165 0.837067504390658 0.20476022124475 4.08803770235289 0.696997594101276 0.171398127395822
"939" -7.352656503101 21.1694650934191 -7.62014968463088 20.8939890693654 -7.42911573841078 20.9850249069995 -7.53071295912415 21.0887740966096 -7.48640309386594 21.0317270813923 0.383978699921487 0.14520981234557 2.64430270736592 -0.770697021343856 0.0557574749602949
"940" -4.300971388496 24.1019103435162 -4.24976100415871 23.7093360193384 -4.1972001461328 23.9223839892531 -4.35347007353882 23.9059849522279 -4.27536619632736 23.9056231814273 0.395900370633365 0.157128032593925 2.51960368940985 0.129715154953517 0.0622070463408263
"941" -6.76766603728595 24.7758169748537 -6.64380996586107 24.1172388925646 -6.51628707926852 24.4914933969591 -6.89502714573773 24.4307684733305 -6.70573800157351 24.4465279337092 0.670123434077993 0.383577312023015 1.747036159526 0.185894562432819 0.257044145567269
"942" -4.72675968640184 24.683201322923 -4.10940924607454 24.6037928762527 -4.41547869741992 24.7478562771749 -4.4467891668356 24.5454862128608 -4.41808446623819 24.6434970995878 0.622436557068184 0.204777900237128 3.03956899815564 1.44287092569503 0.12746125118725
"943" -13.5903012651825 24.8727199013091 -13.073099424424 24.6830078498005 -13.3068167617781 24.8729077843462 -13.3778004282177 24.69357856752 -13.3317003448032 24.7778638755548 0.550897818630318 0.192866920203362 2.85636239770637 1.21922988815379 0.10624996562598
"944" -14.8768998432079 19.7490724356498 -13.5482900082617 18.5840672416912 -14.0721171165747 19.3743233558067 -14.4053873082023 19.0141439909817 -14.2125949257348 19.1665698386705 1.76704306553819 0.490711927176464 3.60097843088038 0.850913687204268 0.867109108094051
"945" -5.98284995889021 23.6263127533186 -6.11301095120641 23.17736530674 -5.95188000323995 23.3818930771437 -6.13571829259568 23.4402488343238 -6.04793045504831 23.4018390300293 0.467435229427713 0.192877969268912 2.4234765183369 -0.282188041257251 0.0901579578167651
"946" -7.07825867010835 20.3626579267269 -7.00739135233574 20.0095676861822 -6.95390767552619 20.2094341679038 -7.1322064042449 20.1784275022431 -7.04282501122205 20.1861128064545 0.360131774071921 0.180974721931277 1.9899562227739 0.19807428095031 0.0651747476712836
"947" -10.1846215866752 20.407992649887 -10.0694438152144 19.9672732473046 -9.98706766175758 20.2301041638935 -10.2678818963873 20.165060056784 -10.1270327009448 20.1876329485958 0.455521142046436 0.288248799200191 1.5803054281939 0.255623145923541 0.131303422205185
"948" -10.0550066440627 21.4616003341896 -9.69241301765065 20.8009923421167 -9.73550369598621 21.2209089373748 -10.0233399070046 21.0722514090355 -9.87370983085669 21.1312963381531 0.753576178700711 0.323957937247067 2.3261543924636 0.501981886113161 0.244126984410409
"949" -12.7018536029442 20.4085725476914 -12.8682001674372 19.8958879238691 -12.7234753176565 20.1425538381077 -12.8377673815465 20.183366101955 -12.7850268851907 20.1522302357803 0.538996013920823 0.121360276650017 4.44128860611614 -0.313745018514781 0.0654127053626874
"950" -12.9482348106574 18.169368589933 -12.8741576738836 17.7199205097511 -12.8098925010396 17.9685985070179 -13.0127462280997 17.940429933054 -12.9111962422705 17.9446445498421 0.455511798938069 0.204800154153659 2.22417703160664 0.163349443972539 0.0932888866413273
"951" -11.9602125088607 18.502103564319 -11.781455366394 17.8439050862727 -11.7091588055478 18.2275617264475 -12.0354684849791 18.147910886721 -11.8708339376273 18.1730043252958 0.682040579793716 0.335890254636346 2.03054590116683 0.265188985810994 0.229090784019232
"952" -14.7146620850831 22.475096494582 -13.6253365636184 21.7190549527307 -14.1345773337647 22.1914729077135 -14.2505926685204 22.0374289442818 -14.1699993243508 22.0970757236563 1.32598224147953 0.192844757689317 6.87590504075695 0.964077819706175 0.255708724058457
"953" -13.4170729846248 18.3244957862014 -12.5851455656707 18.7216937395387 -13.0607656766908 18.6214900548941 -12.9784279851612 18.4106709911039 -13.0011092751478 18.52309476287 0.921883639372725 0.226327579194031 4.07322714560736 -1.12535657971149 0.208647692397812
"954" -4.94066798115529 23.6159789990509 -5.01589001555915 23.2394422553728 -4.88124209708044 23.4141629148726 -5.06935431429761 23.4568350589688 -4.97827899835722 23.4277106272118 0.383976918316115 0.192891467276618 1.99063713775098 -0.197177688457752 0.0740658711743495
"955" -5.62627220048572 22.1164847475038 -5.22829891033022 21.7530068712225 -5.37640705898665 22.0043571967691 -5.49358299175584 21.8825334289683 -5.42728555540797 21.9347458093631 0.538979504455537 0.169030262442906 3.18865685153622 0.830669411532991 0.0911038470894667
"956" -10.4880096693156 18.7096040164178 -10.7665580872093 17.5723522857766 -10.3868971411008 18.1017296267078 -10.8489930702966 18.2273205771184 -10.6272838782624 18.1409781510972 1.17086750743087 0.478858783572273 2.44512066521205 -0.240202356673979 0.560680190332646
"957" -6.12885834844254 21.7390059674519 -5.83762502381591 21.2997101777374 -5.83454233245022 21.6251843801257 -6.14003976292967 21.4351798521404 -5.98324168612923 21.5193580725946 0.527065119538341 0.359764368280798 1.4650286854616 0.58542855960717 0.189619249773555
"958" -13.6840995678798 22.3576887337504 -13.8196733943999 21.9730574662017 -13.6801457192133 22.1474104371669 -13.8158297025116 22.199129492527 -13.7518864811399 22.1653730999761 0.407825298888463 0.145206762965815 2.80858336456735 -0.338880144064968 0.0592189915071597
"959" -17.2381838033028 17.6325802534896 -17.333352519443 17.1020773662526 -17.1405436141275 17.3491424366595 -17.4228086765145 17.4074869468018 -17.2857681613729 17.3673288098711 0.538971611403238 0.288231933185879 1.86992331295804 -0.177505312257472 0.155348829487064
"960" -13.9773249555398 22.4990442464956 -13.4864900496968 22.3426361450174 -13.7240210690072 22.4765669411317 -13.7603781952876 22.3733367601903 -13.7319075026183 22.4208401957565 0.515152791899553 0.109445469931662 4.70693572078604 1.26231188056214 0.056381139396054
"961" -13.9740608404941 23.7323990934337 -13.9217693630658 23.3159222328415 -13.8697345481222 23.5410510058127 -14.0260789253017 23.5254099870397 -13.9479151017799 23.5241606631376 0.419746797510546 0.157124809447459 2.67142279431629 0.124903132947197 0.0659526355750257
"962" -16.269945763178 23.1071072547802 -15.8031021798184 23.0831983258758 -16.0421359023434 23.1510068906866 -16.0508648206643 23.0419081498488 -16.0365239714982 23.095152790328 0.46745541841486 0.109447381272724 4.27105165038204 1.51962702894026 0.0511617714072518
"963" -17.0949725159456 14.5129509142028 -16.0256637662592 15.2968433045432 -16.7837759399276 15.1770497808613 -16.3885795179979 14.6072859720838 -16.5603181411024 14.904897109373 1.3258614112303 0.693405371841503 1.91210144177159 -0.938210103042155 0.91935942486445
"964" -13.4879966044536 24.0290534367911 -13.7774828802914 23.7417952245529 -13.5511562643599 23.8115587411843 -13.6997191357032 23.969358185492 -13.6327397423725 23.885424330672 0.407822981692771 0.216729304353556 1.88171591704774 -0.789261316946124 0.0883871911216673
"965" -16.1367643327197 22.42223222063 -14.8364918040513 22.0180922906426 -15.4269931177921 22.487542084143 -15.5996859537602 21.9775557865095 -15.4866280683855 22.2201622556363 1.36163054160071 0.538431833539427 2.52888194342061 1.26945028178564 0.733145229117354
"966" -17.692496782334 21.4904269601659 -17.5554922550388 20.9445368948511 -17.4665201485422 21.2649140226191 -17.7827781724164 21.1945487560313 -17.6239945186864 21.2174819275085 0.562819868082879 0.323991370883132 1.73714462378659 0.245895699910419 0.182348780620435
"967" -14.1072498804227 23.6542242769689 -14.2219891243963 23.2380846135364 -14.0511920094159 23.4213515105765 -14.2699417193107 23.4878915272083 -14.1646195024095 23.4461544452526 0.431668059496295 0.228646035155742 1.887931532258 -0.269038181462136 0.0986991903072008
"968" -16.3925337143731 23.2837579246909 -16.2007279351682 22.6665583765487 -16.2414092332114 23.0047840050113 -16.3584065373432 22.9725457285301 -16.2966308247707 22.9751581506198 0.64631628415459 0.121357635295832 5.32571586929057 0.301306050832919 0.07843541589819
"969" -16.2665676264386 23.0149796921942 -15.815816334199 22.8517817098579 -16.0326148635749 22.9828652802363 -16.0686342443856 22.8922289331058 -16.0411919803188 22.933380701026 0.479385344888938 0.0975312422517066 4.91519777479866 1.22342031160194 0.0467550482042809
"970" -13.7688783614304 25.0462470240867 -13.6441223531264 24.363577118138 -13.6005845080806 24.7365509580441 -13.8146792682897 24.7031198536313 -13.7065003572784 24.7049120711123 0.693975692727013 0.216689190065501 3.2026318088006 0.180752634291758 0.150377030782161
"971" -17.1683380936935 23.3178050484886 -16.5629467182714 22.1919771788844 -16.7854712336197 22.8249565216753 -16.9691893628865 22.7345585154577 -16.8656424059824 22.7548911136865 1.27827505233139 0.204753877983854 6.2429833560085 0.4933740547226 0.261731774094866
"972" -17.7972092854133 17.4683629498431 -17.081140932919 17.8783242449631 -17.523966928418 17.79318973208 -17.3871645402149 17.5395407313289 -17.4391751091661 17.6733435974031 0.825119475555071 0.288188669104267 2.86312254440699 -1.05083009991882 0.237790083512226
"973" -16.1498109500729 23.8607370091253 -15.6080329542383 23.4663543324473 -15.8089494224993 23.7784247939417 -15.9698646974827 23.5686691435944 -15.8789219521556 23.6635456707863 0.670120207451086 0.264369360130101 2.53478771942901 0.941562778397765 0.177159250454094
"974" -15.5052937646716 23.3919142012059 -14.9325745125246 23.3437306742475 -15.2199276091068 23.4721152765134 -15.2422502242372 23.2685521569198 -15.2189341385981 23.3678224377267 0.574742545884667 0.204783404613134 2.80658751118257 1.48686283697724 0.117697735322282
"975" -15.8719012997345 20.1832657612598 -14.9655086209016 20.1196189347739 -15.428908283718 20.2441137603806 -15.4472208684865 20.0641170499144 -15.418704960318 20.1514423480168 0.908624568655107 0.180925859233963 5.02208237397467 1.50069147528205 0.164393680805014
"976" -12.0170749910801 22.769798534054 -11.7370614893741 22.4570711840337 -11.8498571890458 22.6481186908916 -11.9153733909017 22.5930004757916 -11.8770682402271 22.6134348590438 0.419768932376289 0.0856176987627615 4.90282895291812 0.730263287755069 0.0359396500021591
"977" -15.458576605373 21.0054880297099 -16.2286383220787 20.8986404483507 -15.8141314316466 20.8391272225352 -15.8395935483883 21.0663044675831 -15.8436074637258 20.9520642390303 0.777439035023373 0.228599693911744 3.40087522305923 -1.43292463187551 0.177722325441385
"978" -14.782567366395 23.4819102963327 -14.8863890398873 22.9287450157374 -14.7425008038893 23.1979810200584 -14.9194260432808 23.2359165698008 -14.8344782031412 23.205327656035 0.562823922326344 0.180946528753638 3.11044332379893 -0.185528141475771 0.101841035044459
"979" -13.1150461813884 22.6140945024921 -13.1936191242689 22.1049975366236 -13.0385121619699 22.3499076023697 -13.2635128176733 22.390492879329 -13.1543326528286 22.3595460195578 0.515124672297317 0.228631712089163 2.25307621410116 -0.153129642821745 0.117773835766704
"980" -16.0190091708166 21.972509851809 -15.7294799262124 21.4350009827816 -15.8092978533234 21.7511635338817 -15.9496106279175 21.6804902107946 -15.8742445485145 21.7037554172953 0.610526795287611 0.157106312127976 3.8860742577312 0.494087591446872 0.0959176132629484
"981" -14.1090289184082 22.0074068825589 -13.9377231725253 21.5215707701462 -13.9741709437786 21.7918114117733 -14.0784380320644 21.7585445462087 -14.0233760454667 21.7644888263526 0.515152779956411 0.109445466073676 4.7069357775828 0.338989074054177 0.0563811361014794
"982" -15.2664814790694 21.9742238816485 -15.1179340540147 21.259768683362 -15.0575193667512 21.6574253580358 -15.3293458407095 21.6080125739771 -15.192207766542 21.6169962825052 0.729734587263663 0.276281116207826 2.64127565893695 0.204996399550569 0.201611886304662
"983" -15.4240010179058 24.5031526032653 -15.3272497057996 23.6837200415146 -15.244180034047 24.1233533493507 -15.5074170609773 24.0991149798644 -15.3756253618527 24.0934363223899 0.825124560082655 0.264350583321608 3.12132679911211 0.117526986007962 0.218122158770835
"984" -14.3885059858922 20.7719851884787 -13.5749501953117 20.4558595479902 -13.9451193636726 20.7499889246726 -14.0517826326951 20.4951459325033 -13.981728090602 20.6139223682345 0.872816386739724 0.27626437268739 3.15935195787033 1.20017964420439 0.241128071553924
"985" -14.7770975882114 20.9044045351682 -14.8903108191166 20.4018640574066 -14.7540040896083 20.6444113893143 -14.9063273766159 20.68291385128 -14.833704203664 20.6531342962874 0.5151350963009 0.157114045655356 3.27873357313258 -0.221582661659695 0.0809349590388958
"986" -11.7447991571724 22.8435011886009 -11.7175448162629 22.5083087297667 -11.6883891509069 22.6854364693324 -11.773887942105 22.6808567049577 -11.7311719867177 22.6759049591838 0.336298652328126 0.0856213614588646 3.92774240677889 0.0811310507273835 0.0287943484691155
"987" -12.5710865544336 24.4842873088349 -12.2059854671402 24.1379778552296 -12.3485461915945 24.3663469786969 -12.4428622191132 24.2721779650744 -12.3885360107869 24.3111325820323 0.50321868168747 0.133279091284166 3.77567611572733 0.811806634920279 0.0670685286125222
"988" -12.7205360694865 24.0900179049396 -12.614699865632 23.6102738889714 -12.5619823381079 23.881420218044 -12.7747225457383 23.8401045121773 -12.6676179675592 23.8501458969555 0.49127957712853 0.216714982162969 2.26693868704975 0.217131823936594 0.10646764479444
"989" -14.821052322567 20.2180628792636 -13.7285845713154 20.4217339222759 -14.3211527990653 20.4598920323075 -14.2761245275953 20.1752696255664 -14.2748184469412 20.3198984007697 1.11129099757288 0.288162210656901 3.85647720788771 -1.38648022013547 0.320232070543713
"990" -15.468379087555 21.0602747447228 -15.4106722750952 20.4525020999161 -15.3130173617955 20.7783491396018 -15.5648660742126 20.7608224700188 -15.4395256813251 20.7563884223194 0.61050607202515 0.252457834286872 2.41824966038258 0.0946642359192353 0.154127040762455
"991" -15.8891584549858 20.8340146213858 -16.2680638569228 20.2243279607665 -15.9938852408669 20.4916954723626 -16.1448521698854 20.5914248556481 -16.0786111559543 20.5291712910762 0.717835028230145 0.180933588777149 3.9673950706537 -0.556060922082596 0.129880467807626
"992" -16.390511815262 20.5729362901774 -16.4654181703228 20.1841878043856 -16.342590059431 20.3685786696691 -16.5077249127376 20.4047416942767 -16.4279649927924 20.3785620472815 0.395899415551398 0.169048171020443 2.34193255781231 -0.190352989809761 0.0669260721070262
"993" -13.7329606452824 23.4147981251008 -13.7082963326876 22.8883280698897 -13.6052141953949 23.165383480291 -13.8337909677993 23.1604579731475 -13.720628488985 23.1515630974952 0.52704748111505 0.228629835112244 2.30524367415259 0.0468142334815702 0.120498778703657
"994" -15.7314975324589 23.4828681400771 -15.6608943127869 22.7205937600144 -15.6121513627149 23.1235070005961 -15.7808325635118 23.1128947049449 -15.6961959226229 23.1017309500457 0.765537095853665 0.169014698536247 4.52941136175495 0.0923582866252346 0.129387021474021
"995" -13.3421159175933 23.2677624303125 -13.1552700820627 22.6990675448229 -13.1763504010179 23.0184451439275 -13.3268902635615 22.9734962436458 -13.248692999828 22.9834149875677 0.598602738915514 0.157107141311782 3.8101561387816 0.317441189400817 0.0940447650924194
"996" -16.6471578774345 22.0706171207019 -16.231884449888 21.51454633305 -16.402787789864 21.8361123703404 -16.4928110865067 21.7738701531069 -16.4395211636612 21.792581726876 0.694022146985259 0.109445363284965 6.34126587143047 0.641449687871502 0.0759575060046132
"997" -18.1951644412248 17.2900355485334 -17.7819288271473 16.8086856668658 -17.9540965160515 17.0944086918765 -18.0395321446342 17.0260070564524 -17.988546634186 17.0493606076996 0.634398440511484 0.109444188333648 5.79654753870967 0.709404202424816 0.0694312224019114
"998" -17.811600532275 21.5493849086249 -18.041483418767 21.0096204401467 -17.8491507405816 21.2579104614159 -17.991975870725 21.3233620028345 -17.926541975521 21.2795026743858 0.586678636847711 0.157107994941552 3.73423794929069 -0.402628316531844 0.0921719043101866
"999" -17.6897313350004 21.035167839124 -17.756400806241 20.3923163921787 -17.642630011126 20.7171166549435 -17.7983774527768 20.7377185267826 -17.7230660706207 20.7137421156513 0.646299312420512 0.157104114217361 4.11382805370918 -0.103339550587193 0.101536280997114
"1000" -18.1005439814009 22.4243888568468 -17.7044962483109 21.5277692386939 -17.842581668096 22.0225201063329 -17.9775370278972 21.9689782418164 -17.9025201148559 21.9760790477704 0.980194137170003 0.145188430651242 6.75118625343182 0.415940367750682 0.142312848509261
"1001" -18.0301320549856 19.0378234589173 -16.9419587731532 18.3013528193548 -17.3962172154185 18.8435976809325 -17.6194416682993 18.5317738919855 -17.4860454140694 18.669588139136 1.31396731094483 0.383488241954312 3.42635618825929 0.975814284841021 0.503891014059669
"1002" -17.0942799872822 21.2665890021013 -16.8328496010555 20.8366143320493 -16.8264031359928 21.1422340891101 -17.1078912834992 20.9817880469633 -16.9635647941689 21.0516016670753 0.503213735632214 0.324003872858277 1.55311024893929 0.546290923960192 0.163043199220319
"1003" -17.3707771781766 21.9089698521222 -17.2353990447651 21.095023731824 -17.1791863631641 21.537221110186 -17.4291893845203 21.5022871955712 -17.3030881114708 21.5019967919731 0.825127581501481 0.252431949399285 3.2687129480442 0.164814487051106 0.208288563901536
"1004" -18.1574334511618 19.63176962934 -16.5517483730472 19.8744682412616 -17.43289319054 20.0968671401698 -17.3466009549266 19.4089024604807 -17.3545909121045 19.7531189353008 1.62392339299254 0.693355428641652 2.34212256212367 -1.42078229367651 1.12595610022955
"1005" -17.3043155965944 17.628830362699 -16.6550270727201 17.3226833322022 -16.957525903836 17.553379148168 -17.0287114953932 17.4133317956423 -16.9796713346573 17.4757568474506 0.717845102732371 0.157100761916738 4.56932922523204 1.13019810787093 0.112774012577455
"1006" -18.9558186995331 16.442991602573 -17.478984648105 16.2253537847324 -18.201512317509 16.6139112982294 -18.2954493693351 16.0716535580579 -18.217401673819 16.3341726936527 1.49278432307279 0.550334104414516 2.71250556906865 1.42448162495926 0.821530123522291
"1007" -17.2713329293657 18.8269064883924 -16.5907303787487 18.3396617012107 -16.8393963666933 18.7345739515513 -17.0489038600446 18.4569741497492 -16.9310316540572 18.5832840948015 0.837034834724407 0.347785910771188 2.4067531455439 0.949477357233848 0.291108922341838
